# Supplementary material for: Prostaglandin EP2 receptor downstream of Notch signaling inhibits differentiation of human skeletal muscle progenitors in differentiation conditions
Source: Commun Biol. 2020 Apr 20;3:182. doi: 10.1038/s42003-020-0904-6 (PMC7171165; doi:10.1038/s42003-020-0904-6)
Supplement: Supplementary file 2 — Supplementary Data [file 42003_2020_904_MOESM2_ESM.xlsx]

## Sheet: Fig.1d
Hu5KD3 fusion index
	sample	total nuclei	myogenic nuclei (nuclei in myotube)	fusion index		analysis of Prism 8			Unpaired t test
DMSO control	sample1	688	187	27.1802		groupA	groupB		Table Analyzed	Fig1D		effect size ( r)
	sample2	707	179	25.3182		control	DAPT					t	3.797
	sample3	670	187	27.9104		27.1802	39.9718		Column B	DAPT		df	4
DAPT	sample1	708	283	39.9718		25.3182	32.1044		vs.	vs.		t2	14.4172
	sample2	651	209	32.1045		27.9105	40.5184		Column A	control		t2+df	18.4172
	sample3	733	297	40.5184								r	0.88	large
									Unpaired t test
									P value	0.0192
									P value summary	*
									Significantly different (P < 0.05)?	Yes
									One- or two-tailed P value?	Two-tailed
									t, df	t=3.797, df=4
									How big is the difference?
									Mean of column A	26.8
									Mean of column B	37.53
									Difference between means (B - A) ± SEM	10.73 ± 2.826
									95% confidence interval	2.884 to 18.57
									R squared (eta squared)	0.7828
									F test to compare variances
									F, DFn, Dfd	12.41, 2, 2
									P value	0.1492
									P value summary	ns
									Significantly different (P < 0.05)?	No
									Data analyzed
									Sample size, column A	3
									Sample size, column B	3

## Sheet: Fig.1e
Hu5KD3 myotube diameter
sample	DMSO	DAPT		analysis of Prism 8			Unpaired t test				average of each sample			Table Analyzed	Fig1 Hu5 myotube diameter
sample1	15.4255	32.9787		groupA	groupB		Table Analyzed	Fig1E			DMSO	DAPT					effect size ( r)
sample1	19.1489	52.1277		control	DAPT					sample1	19.3262	41.8961		Column B	DAPT		t	4.271
sample1	29.7872	61.1702		15.4255	32.9787		Column B	DAPT		sample2	20.6307	43.883		vs.	vs.		df	4
sample1	17.5532	38.2979		19.1489	52.1277		vs.	vs.		sample3	17.8035	64.2952		Column A	DMSO		t2	18.2414
sample1	17.5532	29.2553		29.7872	61.1702		Column A	control									t2+df	22.2414
sample1	18.617	27.1277		17.5532	38.2979									Unpaired t test			r	0.91	large
sample1	19.1489	33.5106		17.5532	29.2553		Unpaired t test							P value	0.0129
sample1	23.4043	30.3191		18.617	27.1277		P value	<0.0001						P value summary	*
sample1	19.1489	54.7872		19.1489	33.5106		P value summary	****						Significantly different (P < 0.05)?	Yes
sample1	22.8723	36.1702		23.4043	30.3192		Significantly different (P < 0.05)?	Yes						One- or two-tailed P value?	Two-tailed
sample1	14.3617	68.0851		19.1489	54.7872		One- or two-tailed P value?	Two-tailed						t, df	t=4.271, df=4
sample1	14.8936	81.9149		22.8723	36.1702		t, df	t=8.625, df=74
sample1		46.8085		14.3617	68.0851									How big is the difference?
sample1		35.1064		14.8936	81.9149		How big is the difference?							Mean of column A	19.25
sample1		37.234		21.2766	46.8085		Mean of column A	19.15						Mean of column B	50.02
sample1		32.4468		21.2766	35.1064		Mean of column B	47.81						Difference between means (B - A) ± SEM	30.77 ± 7.205
sample1		14.8936		14.3617	37.234		Difference between means (B - A) ± SEM	28.66 ± 3.323						95% confidence interval	10.77 to 50.77
sample2	21.2766	48.4043		9.04255	32.4468		95% confidence interval	22.04 to 35.28						R squared (eta squared)	0.8202
sample2	21.2766	27.6596		15.4255	14.8936		R squared (eta squared)	0.5013
sample2	14.3617	53.1915		18.0851	48.4043									F test to compare variances
sample2	9.04255	91.4894		17.0213	27.6596		F test to compare variances							F, DFn, Dfd	76.77, 2, 2
sample2	15.4255	25		27.6596	53.1915		F, DFn, Dfd	14.28, 32, 42						P value	0.0257
sample2	18.0851	47.8723		19.6808	91.4894		P value	<0.0001						P value summary	*
sample2	17.0213	24.4681		20.2128	25		P value summary	****						Significantly different (P < 0.05)?	Yes
sample2	27.6596	32.9787		22.8723	47.8723		Significantly different (P < 0.05)?	Yes
sample2	19.6809			18.617	24.4681									Data analyzed
sample2	20.2128			32.9787	32.9787		Data analyzed							Sample size, column A	3
sample2	22.8723			30.3192	49.4681		Sample size, column A	43						Sample size, column B	3
sample2	18.617			20.7447	77.1277		Sample size, column B	33
sample2	32.9787			25.5319	93.0851
sample2	30.3191			23.4043	62.766
sample3	20.7447	49.4681		23.4043	36.1702
sample3	25.5319	77.1277		20.2128	89.3617
sample3	23.4043	93.0851		19.6808	61.7021
sample3	23.4043	62.766		19.1489	44.6808
sample3	20.2128	36.1702		28.1915
sample3	19.6809	89.3617		13.8298
sample3	19.1489	61.7021		15.9574
sample3	28.1915	44.6809		14.8936
sample3	13.8298			13.8298
sample3	15.9574			7.97872
sample3	14.8936			15.9574
sample3	13.8298			8.51064
sample3	7.97872			14.8936
sample3	15.9574			16.4894
sample3	8.51064
sample3	14.8936
sample3	16.4894

## Sheet: Fig.1h
hiPSC-myotubes fusion index
	sample		total nuclei	myogenic nuclei (nuclei in myotube)	fusion index		analysis of Prism 8			Unpaired t test
DMSO control	sample1	well1	931	179	19.2266		groupA	groupB		Table Analyzed	Fig1H
	sample1	well2	1143	225	19.685		control	DAPT
	sample1	well3	738	146	19.7832		19.2266	57.6869		Column B	DAPT
	sample2	well1	412	71	17.233		19.685	43.9462		vs.	vs.
	sample2	well2	340	144	42.3529		19.7832	31.6443		Column A	control
	sample2	well3	215	49	22.7907		17.233	68.6792
DAPT	sample1	well1	709	409	57.6869		42.3529	63.7821		Unpaired t test
	sample1	well2	892	392	43.9462		22.7907	61.809		P value	0.0011
	sample1	well3	967	306	31.6443					P value summary	**
	sample2	well1	265	182	68.6792					Significantly different (P < 0.05)?	Yes
	sample2	well2	312	199	63.7821					One- or two-tailed P value?	Two-tailed
	sample2	well3	199	123	61.809					t, df	t=4.507, df=10
										How big is the difference?
										Mean of column A	23.51
										Mean of column B	54.59
										Difference between means (B - A) ± SEM	31.08 ± 6.895
										95% confidence interval	15.72 to 46.44
										R squared (eta squared)	0.6701
										F test to compare variances
										F, DFn, Dfd	2.228, 5, 5
										P value	0.3998
										P value summary	ns
										Significantly different (P < 0.05)?	No
										Data analyzed
										Sample size, column A	6
										Sample size, column B	6

## Sheet: Fig.1i
hiPSC-myotube diameter
sample		DMSO	DAPT		analysis of Prism 8			Unpaired t test
sample1	view1	18.1399	287.468		groupA	groupB		Table Analyzed	Fig1I
	view1	17.0321	147.704		control	DAPT
	view1	11.6317	215.186		18.1399	287.468		Column B	DAPT
	view1	14.8165	211.77		17.0321	147.704		vs.	vs.
	view1	21.8324			11.6317	215.186		Column A	control
	view1	13.6164			14.8165	211.77
	view1	12.6933			21.8325	152.643		Unpaired t test
	view1	12.6471			13.6164	123.933		P value	<0.0001
	view1	13.1549			12.6933	117.424		P value summary	****
	view1	15.2319			12.6471	222.663		Significantly different (P < 0.05)?	Yes
	view2	14.355	152.643		13.1549	92.9148		One- or two-tailed P value?	Two-tailed
	view2	29.1253	123.933		15.2319	47.9114		t, df	t=7.213, df=91
	view2	14.5396	117.424		14.355	108.239
	view2	13.5703	222.663		29.1253	41.4493		How big is the difference?
	view2	9.41611	92.9148		14.5396	72.8364		Mean of column A	21.37
	view2	11.1239	47.9114		13.5703	80.2677		Mean of column B	122.1
	view2	15.2319			9.41611	40.48		Difference between means (B - A) ± SEM	100.7 ± 13.97
	view2	11.0778			11.1239	30.1408		95% confidence interval	73.00 to 128.5
	view2	21.4632			15.2319	42.9725		R squared (eta squared)	0.3638
	view2	9.97			11.0778	35.1258
	view3	15.2781	108.239		21.4632	426.31		F test to compare variances
	view3	12.4163	41.4493		9.97	52.1579		F, DFn, Dfd	108.8, 32, 59
	view3	14.5857	72.8364		15.2781	39.7877		P value	<0.0001
	view3	22.294	80.2677		12.4163	61.3893		P value summary	****
	view3	18.7399	40.48		14.5857	69.2361		Significantly different (P < 0.05)?	Yes
	view3	21.8324	30.1408		22.294	39.88
	view3	15.832	42.9725		18.7399	188.738		Data analyzed
	view3	14.2165			21.8325	51.6501		Sample size, column A	60
	view3	12.324			15.832	387.722		Sample size, column B	33
	view3	13.8472			14.2165	42.4186
sample2	view1	64.1126	35.1258		12.324	30.3254
	view1	26.7713	426.31		13.8472	94.0226
	view1	29.6792	52.1579		64.1126	79.483
	view1	23.171	39.7877		26.7713	345.165
	view1	26.5867	61.3893		29.6792	50.3577
	view1	22.0171			23.171
	view1	27.0482			26.5867
	view1	29.4023			22.0171
	view1	16.8474			27.0482
	view1	32.6794			29.4023
	view2	18.3706	69.2361		16.8474
	view2	25.7097	39.88		32.6794
	view2	17.5398	188.738		18.3706
	view2	25.5712	51.6501		25.7097
	view2	20.3093	387.722		17.5398
	view2	24.6942	42.4186		25.5712
	view2	15.0935	30.3254		20.3092
	view2	20.54			24.6942
	view2	20.3554			15.0935
	view2	14.955			20.54
	view3	30.787	94.0226		20.3554
	view3	59.1738	79.483		14.955
	view3	43.9418	345.165		30.787
	view3	27.7868	50.3577		59.1738
	view3	24.925			43.9418
	view3	25.2481			27.7868
	view3	26.3097			24.925
	view3	25.4789			25.2481
	view3	35.1719			26.3097
	view3	20.0323			25.4789
					35.1719
					20.0323

## Sheet: Fig2a-c
Hu5/KD3 cell transplantation NOD/Scid mice
	mouse	view	hLaminA/C+, hSpectrin+ fibers		analysis of Prism 8			Unpaired t test
without DAPT (control)	mouse1	view1	14		groupA	groupB		Table Analyzed	Fig2C
	mouse1	view2	4		control	DAPT
	mouse1	view3	8		14	18		Column B	DAPT
	mouse1	view4	0		4	25		vs.	vs.
	mouse1	view5	15		8	22		Column A	control
	mosue2	view1	18		0	15
	mosue2	view2	22		15	23		Unpaired t test
	mosue2	view3	22		18	25		P value	<0.0001
	mosue2	view4	21		22	30		P value summary	****
	mouse3	view1	4		22	30		Significantly different (P < 0.05)?	Yes
	mouse3	view2	7		21	25		One- or two-tailed P value?	Two-tailed
	mouse3	view3	7		4	31		t, df	t=5.595, df=28
	mouse3	view4	7		7	27
	mouse3	view5	8		7	56		How big is the difference?
	mouse3	view6	6		7	28		Mean of column A	10.87
with DAPT	mouse1	view1	19		8	28		Mean of column B	27.73
	mouse1	view2	18		6	33		Difference between means (B - A) ± SEM	16.87 ± 3.015
	mouse1	view3	25					95% confidence interval	10.69 to 23.04
	mouse1	view4	22					R squared (eta squared)	0.5278
	mouse2	view1	15
	mouse2	view2	23					F test to compare variances
	mouse2	view3	25					F, DFn, Dfd	1.630, 14, 14
	mouse2	view4	30					P value	0.3716
	mouse3	view1	30					P value summary	ns
	mouse3	view2	25					Significantly different (P < 0.05)?	No
	mouse3	view3	31
	mouse3	view4	27					Data analyzed
	mouse3	view5	56					Sample size, column A	15
	mouse3	view6	28					Sample size, column B	15
	mouse3	view7	28
	mouse3	view8	33

## Sheet: Fig.2d-f
Transplantation of hiPSC-derived myogenic progenitor into NSG-4CV mice
	mouse	view	hLaminA/C+, hSpectrin+ fibers		analysis of Prism 8			Unpaired t test
without DAPT (control)	mouse1	view1	8		groupA	groupB		Table Analyzed	Fig2D
	mouse1	view2	10		control	DAPT
	mouse1	view3	9		8	15		Column B	DAPT
	mouse1	view4	5		10	8		vs.	vs.
	mouse1	view5	9		9	19		Column A	control
	mouse2	view2	6		5	24
	mouse2	view3	5		9	15		Unpaired t test
	mouse2	view4	5		6	18		P value	0.0162
	mouse2	view5	7		5	21		P value summary	*
	mouse2	view6	7		5	16		Significantly different (P < 0.05)?	Yes
	mouse3	view3	20		7	13		One- or two-tailed P value?	Two-tailed
	mouse3	view4	13		7	18		t, df	t=2.511, df=40
	mouse3	view5	21		20	11
	mouse3	view6	12		13	12		How big is the difference?
	mouse3	view7	13		21	7		Mean of column A	9.963
	mouse3	view8	15		12	6		Mean of column B	14
	mouse3	view9	18		13	7		Difference between means (B - A) ± SEM	4.037 ± 1.608
	mouse3	view10	17		15			95% confidence interval	0.7877 to 7.286
	mouse3	view11	9		18			R squared (eta squared)	0.1362
	mouse3	view12	10		17
	mouse3	view13	10		9			F test to compare variances
	mouse3	view14	7		10			F, DFn, Dfd	1.374, 14, 26
	mouse3	view15	5		10			P value	0.4678
	mouse3	view16	9		7			P value summary	ns
	mouse3	view17	6		5			Significantly different (P < 0.05)?	No
	mouse3	view18	7		9
	mouse3	view19	6		6			Data analyzed
with DAPT	mouse1	view1	15		7			Sample size, column A	27
	mouse1	view2	8		6			Sample size, column B	15
	mouse1	view3	19
	mouse1	view4	24
	mouse1	view5	15
	mosue2	view1	18
	mosue2	view2	21
	mosue2	view3	16
	mosue2	view4	13
	mosue2	view5	18
	mouse3	view1	11
	mouse3	view2	12
	mouse3	view3	7
	mouse3	view4	6
	mouse3	view5	7

## Sheet: TABLE1 RNASEQ.
Supplementary Fig7d gene expression	PR0938_01_a.FPKM	PR0938_02_a.FPKM	PR0938_01_a.count	PR0938_02_a.count	ID	Parent ID	Chromosome	Position	Width	Transcript Width	Strand	Annotation Type	IGV Link	Entrez Gene ID	Description	Cellular Component Accession	Cellular Component Name	Molecular Function Accession	Molecular Function Name	Biological Process Accession	Biological Process Name	KEGG Pathway
NM_004048	2512.55	3175.31	53174	65344	NM_004048	B2M	chr15	45003685	6673	987	+	Protein Transcript	IGV	567	beta-2-microglobulin	GO:0000139 // GO:0005576 // GO:0005615 // GO:0005737 // GO:0005788 // GO:0005794 // GO:0005886 // GO:0005886 // GO:0005925 // GO:0009897 // GO:0012507 // GO:0016020 // GO:0030670 // GO:0031901 // GO:0031905 // GO:0042612 // GO:0070062	Golgi membrane // extracellular region // extracellular space // cytoplasm // endoplasmic reticulum lumen // Golgi apparatus // plasma membrane // plasma membrane // focal adhesion // external side of plasma membrane // ER to Golgi transport vesicle membrane // membrane // phagocytic vesicle membrane // early endosome membrane // early endosome lumen // MHC class I protein complex // extracellula…	GO:0005515 // GO:0042802	protein binding // identical protein binding	GO:0001895 // GO:0001916 // GO:0002237 // GO:0002474 // GO:0002479 // GO:0002480 // GO:0002481 // GO:0016032 // GO:0019221 // GO:0033077 // GO:0042026 // GO:0042493 // GO:0042590 // GO:0045087 // GO:0046686 // GO:0050690 // GO:0050776 // GO:0055072 // GO:0060333	retina homeostasis // positive regulation of T cell mediated cytotoxicity // response to molecule of bacterial origin // antigen processing and presentation of peptide antigen via MHC class I // antigen processing and presentation of exogenous peptide antigen via MHC class I, TAP-dependent // antigen processing and presentation of exogenous peptide antigen via MHC class I, TAP-independent // anti…	Antigen processing and presentation
NM_002046	3009.35	2912.1	90402.1	85064.1	NM_002046	GAPDH	chr12	6643571	3971	1401	+	Protein Transcript	IGV	2597	glyceraldehyde-3-phosphate dehydrogenase	GO:0005634 // GO:0005634 // GO:0005737 // GO:0005737 // GO:0005811 // GO:0005829 // GO:0005829 // GO:0005829 // GO:0005886 // GO:0015630 // GO:0016020 // GO:0030529 // GO:0031965 // GO:0031982 // GO:0043231 // GO:0048471 // GO:0070062 // GO:0097452	nucleus // nucleus // cytoplasm // cytoplasm // lipid particle // cytosol // cytosol // cytosol // plasma membrane // microtubule cytoskeleton // membrane // ribonucleoprotein complex // nuclear membrane // vesicle // intracellular membrane-bounded organelle // perinuclear region of cytoplasm // extracellular vesicular exosome // GAIT complex	GO:0004365 // GO:0004365 // GO:0005515 // GO:0008017 // GO:0035605 // GO:0042802 // GO:0050661 // GO:0051287	glyceraldehyde-3-phosphate dehydrogenase (NAD+) (phosphorylating) activity // glyceraldehyde-3-phosphate dehydrogenase (NAD+) (phosphorylating) activity // protein binding // microtubule binding // peptidyl-cysteine S-nitrosylase activity // identical protein binding // NADP binding // NAD binding	GO:0000226 // GO:0005975 // GO:0006006 // GO:0006094 // GO:0006096 // GO:0006096 // GO:0009405 // GO:0017148 // GO:0017148 // GO:0035606 // GO:0044281 // GO:0050821 // GO:0051402 // GO:0055114 // GO:0071346	microtubule cytoskeleton organization // carbohydrate metabolic process // glucose metabolic process // gluconeogenesis // glycolytic process // glycolytic process // pathogenesis // negative regulation of translation // negative regulation of translation // peptidyl-cysteine S-trans-nitrosylation // small molecule metabolic process // protein stabilization // neuron apoptotic process // oxidatio…	Glycolysis / Gluconeogenesis // Metabolic pathways // Carbon metabolism // Biosynthesis of amino acids // HIF-1 signaling pathway // Alzheimer's disease
NM_001402	2416.58	2387.3	181980	174809	NM_001402	EEF1A1	chr6	74225473	5283	3512	-	Protein Transcript	IGV	1915	eukaryotic translation elongation factor 1 alpha 1	GO:0005615 // GO:0005634 // GO:0005634 // GO:0005730 // GO:0005737 // GO:0005737 // GO:0005737 // GO:0005829 // GO:0005829 // GO:0005853 // GO:0016020 // GO:0030864 // GO:0032587 // GO:0070062	extracellular space // nucleus // nucleus // nucleolus // cytoplasm // cytoplasm // cytoplasm // cytosol // cytosol // eukaryotic translation elongation factor 1 complex // membrane // cortical actin cytoskeleton // ruffle membrane // extracellular vesicular exosome	GO:0000049 // GO:0003746 // GO:0003924 // GO:0005515 // GO:0005525 // GO:0019901 // GO:0044822	tRNA binding // translation elongation factor activity // GTPase activity // protein binding // GTP binding // protein kinase binding // poly(A) RNA binding	GO:0006351 // GO:0006355 // GO:0006412 // GO:0006414 // GO:0010467 // GO:0044267 // GO:0071364	transcription, DNA-templated // regulation of transcription, DNA-templated // translation // translational elongation // gene expression // cellular protein metabolic process // cellular response to epidermal growth factor stimulus	RNA transport // Legionellosis
NM_005159	2177.13	2303.45	172398	177362	NM_005159	ACTC1	chr15	35080297	7631	3693	-	Protein Transcript	IGV	70	actin, alpha, cardiac muscle 1	GO:0005615 // GO:0005737 // GO:0005829 // GO:0005884 // GO:0005925 // GO:0016020 // GO:0030017 // GO:0031674 // GO:0042643 // GO:0070062 // GO:0072562	extracellular space // cytoplasm // cytosol // actin filament // focal adhesion // membrane // sarcomere // I band // actomyosin, actin portion // extracellular vesicular exosome // blood microparticle	GO:0005524 // GO:0016887 // GO:0017022 // GO:0017022	ATP binding // ATPase activity // myosin binding // myosin binding	GO:0006915 // GO:0008152 // GO:0030048 // GO:0030049 // GO:0030240 // GO:0031032 // GO:0033275 // GO:0042493 // GO:0043066 // GO:0045471 // GO:0055003 // GO:0055008 // GO:0060047 // GO:0060048	apoptotic process // metabolic process // actin filament-based movement // muscle filament sliding // skeletal muscle thin filament assembly // actomyosin structure organization // actin-myosin filament sliding // response to drug // negative regulation of apoptotic process // response to ethanol // cardiac myofibril assembly // cardiac muscle tissue morphogenesis // heart contraction // cardiac …	Cardiac muscle contraction // Adrenergic signaling in cardiomyocytes // Hypertrophic cardiomyopathy (HCM) // Dilated cardiomyopathy
NM_001101	2186.44	2138.47	84949.9	80791.3	NM_001101	ACTB	chr7	5566779	3454	1812	-	Protein Transcript	IGV	60	actin, beta	GO:0000790 // GO:0005615 // GO:0005654 // GO:0005737 // GO:0005829 // GO:0005856 // GO:0005886 // GO:0005886 // GO:0005925 // GO:0014069 // GO:0016020 // GO:0030424 // GO:0030529 // GO:0030863 // GO:0035267 // GO:0036464 // GO:0043234 // GO:0070062 // GO:0070688 // GO:0072562	nuclear chromatin // extracellular space // nucleoplasm // cytoplasm // cytosol // cytoskeleton // plasma membrane // plasma membrane // focal adhesion // postsynaptic density // membrane // axon // ribonucleoprotein complex // cortical cytoskeleton // NuA4 histone acetyltransferase complex // cytoplasmic ribonucleoprotein granule // protein complex // extracellular vesicular exosome // MLL5-L co…	GO:0000978 // GO:0000980 // GO:0005200 // GO:0005515 // GO:0005524 // GO:0019894 // GO:0019901 // GO:0030957 // GO:0031492 // GO:0050998	RNA polymerase II core promoter proximal region sequence-specific DNA binding // RNA polymerase II distal enhancer sequence-specific DNA binding // structural constituent of cytoskeleton // protein binding // ATP binding // kinesin binding // protein kinase binding // Tat protein binding // nucleosomal DNA binding // nitric-oxide synthase binding	GO:0001895 // GO:0006325 // GO:0006457 // GO:0006928 // GO:0007411 // GO:0007596 // GO:0021762 // GO:0034329 // GO:0034332 // GO:0038096 // GO:0043044 // GO:0044267 // GO:0045087 // GO:0045216 // GO:0048010 // GO:0048013 // GO:0051084 // GO:0061024 // GO:0070527	retina homeostasis // chromatin organization // protein folding // movement of cell or subcellular component // axon guidance // blood coagulation // substantia nigra development // cell junction assembly // adherens junction organization // Fc-gamma receptor signaling pathway involved in phagocytosis // ATP-dependent chromatin remodeling // cellular protein metabolic process // innate immune res…	Rap1 signaling pathway // Phagosome // Hippo signaling pathway // Focal adhesion // Adherens junction // Tight junction // Platelet activation // Leukocyte transendothelial migration // Regulation of actin cytoskeleton // Thyroid hormone signaling pathway // Oxytocin signaling pathway // Gastric acid secretion // Bacterial invasion of epithelial cells // Vibrio cholerae infection // Pathogenic Es…
NR_002196	1860.33	1847.83	92065	88920	NR_002196	H19	chr11	2016406	2660	2308	-	Non-Coding Transcript	IGV	283120	H19, imprinted maternally expressed transcript (non-protein coding)	-	-	-	-	-	-	-
NM_000075	1443.17	1775.77	61951.3	74122.9	NM_000075	CDK4	chr12	58141510	4721	2002	-	Protein Transcript	IGV	1019	cyclin-dependent kinase 4	GO:0000307 // GO:0000785 // GO:0005634 // GO:0005654 // GO:0005667 // GO:0005730 // GO:0005829 // GO:0005829 // GO:0005923 // GO:0031965 // GO:0048471	cyclin-dependent protein kinase holoenzyme complex // chromatin // nucleus // nucleoplasm // transcription factor complex // nucleolus // cytosol // cytosol // tight junction // nuclear membrane // perinuclear region of cytoplasm	GO:0004693 // GO:0005515 // GO:0005524 // GO:0016538 // GO:0030332 // GO:0032403	cyclin-dependent protein serine/threonine kinase activity // protein binding // ATP binding // cyclin-dependent protein serine/threonine kinase regulator activity // cyclin binding // protein complex binding	GO:0000082 // GO:0000278 // GO:0002088 // GO:0006325 // GO:0006468 // GO:0007165 // GO:0007623 // GO:0008284 // GO:0009636 // GO:0010288 // GO:0010468 // GO:0010971 // GO:0031100 // GO:0033574 // GO:0042493 // GO:0043065 // GO:0045727 // GO:0045793 // GO:0045859 // GO:0048146 // GO:0051301 // GO:0055093 // GO:0071157	G1/S transition of mitotic cell cycle // mitotic cell cycle // lens development in camera-type eye // chromatin organization // protein phosphorylation // signal transduction // circadian rhythm // positive regulation of cell proliferation // response to toxic substance // response to lead ion // regulation of gene expression // positive regulation of G2/M transition of mitotic cell cycle // orga…	Cell cycle // p53 signaling pathway // PI3K-Akt signaling pathway // Tight junction // T cell receptor signaling pathway // Hepatitis B // Measles // HTLV-I infection // Pathways in cancer // Viral carcinogenesis // Pancreatic cancer // Glioma // Melanoma // Bladder cancer // Chronic myeloid leukemia // Small cell lung cancer // Non-small cell lung cancer
NM_001927	1559.09	1620.66	75151.2	75961.2	NM_001927	DES	chr2	220283099	8363	2248	+	Protein Transcript	IGV	1674	desmin	GO:0005829 // GO:0005882 // GO:0005916 // GO:0030018 // GO:0031594 // GO:0042383 // GO:0070062	cytosol // intermediate filament // fascia adherens // Z disc // neuromuscular junction // sarcolemma // extracellular vesicular exosome	GO:0005200 // GO:0005515 // GO:0008092 // GO:0042802	structural constituent of cytoskeleton // protein binding // cytoskeletal protein binding // identical protein binding	GO:0006936 // GO:0007010 // GO:0008016 // GO:0030049	muscle contraction // cytoskeleton organization // regulation of heart contraction // muscle filament sliding	Hypertrophic cardiomyopathy (HCM) // Arrhythmogenic right ventricular cardiomyopathy (ARVC) // Dilated cardiomyopathy
NM_021103	1438.94	1615.34	14871.5	16233.5	NM_021103	TMSB10	chr2	85132763	1037	482	+	Protein Transcript	IGV	9168	thymosin beta 10	GO:0005737 // GO:0005856	cytoplasm // cytoskeleton	GO:0003785	actin monomer binding	GO:0007015 // GO:0042989	actin filament organization // sequestering of actin monomers	-
NM_021109	1389.33	1576.06	18738	20669.3	NM_021109	TMSB4X	chrX	12993226	2121	629	+	Protein Transcript	IGV	7114	thymosin beta 4, X-linked	GO:0005576 // GO:0005856 // GO:0031093	extracellular region // cytoskeleton // platelet alpha granule lumen	GO:0003785 // GO:0005515 // GO:0044822	actin monomer binding // protein binding // poly(A) RNA binding	GO:0002576 // GO:0007015 // GO:0007596 // GO:0030168 // GO:0042989	platelet degranulation // actin filament organization // blood coagulation // platelet activation // sequestering of actin monomers	Regulation of actin cytoskeleton
NM_001614	1181	1259.87	50291.9	52168.2	NM_001614	ACTG1	chr17	79476997	2896	1986	-	Protein Transcript	IGV	71	actin gamma 1	GO:0005615 // GO:0005634 // GO:0005829 // GO:0005856 // GO:0005886 // GO:0005886 // GO:0016020 // GO:0030016 // GO:0031941 // GO:0070062 // GO:0072562	extracellular space // nucleus // cytosol // cytoskeleton // plasma membrane // plasma membrane // membrane // myofibril // filamentous actin // extracellular vesicular exosome // blood microparticle	GO:0005200 // GO:0005515 // GO:0005524 // GO:0031625 // GO:0042802	structural constituent of cytoskeleton // protein binding // ATP binding // ubiquitin protein ligase binding // identical protein binding	GO:0001895 // GO:0006928 // GO:0007411 // GO:0034329 // GO:0034332 // GO:0038096 // GO:0045087 // GO:0045214 // GO:0045216 // GO:0048010 // GO:0048013 // GO:0061024 // GO:0070527	retina homeostasis // movement of cell or subcellular component // axon guidance // cell junction assembly // adherens junction organization // Fc-gamma receptor signaling pathway involved in phagocytosis // innate immune response // sarcomere organization // cell-cell junction organization // vascular endothelial growth factor receptor signaling pathway // ephrin receptor signaling pathway // me…	Rap1 signaling pathway // Phagosome // Hippo signaling pathway // Focal adhesion // Adherens junction // Tight junction // Platelet activation // Leukocyte transendothelial migration // Regulation of actin cytoskeleton // Thyroid hormone signaling pathway // Oxytocin signaling pathway // Bacterial invasion of epithelial cells // Vibrio cholerae infection // Pathogenic Escherichia coli infection /…
NM_001780	1053.95	1258.86	23322	27086.9	NM_001780	CD63	chr12	56119227	3696	1032	-	Protein Transcript	IGV	967	CD63 molecule	GO:0005765 // GO:0005886 // GO:0005887 // GO:0009986 // GO:0010008 // GO:0031088 // GO:0031226 // GO:0031902 // GO:0031904 // GO:0042470 // GO:0070062 // GO:0097487	lysosomal membrane // plasma membrane // integral component of plasma membrane // cell surface // endosome membrane // platelet dense granule membrane // intrinsic component of plasma membrane // late endosome membrane // endosome lumen // melanosome // extracellular vesicular exosome // multivesicular body, internal vesicle	GO:0005515	protein binding	GO:0002092 // GO:0002576 // GO:0007160 // GO:0007596 // GO:0015031 // GO:0016477 // GO:0030168 // GO:0034613 // GO:0035646 // GO:0048757 // GO:1900746 // GO:2000680 // GO:2001046	positive regulation of receptor internalization // platelet degranulation // cell-matrix adhesion // blood coagulation // protein transport // cell migration // platelet activation // cellular protein localization // endosome to melanosome transport // pigment granule maturation // regulation of vascular endothelial growth factor signaling pathway // regulation of rubidium ion transport // positi…	Lysosome // Proteoglycans in cancer
NM_006082	1102.57	1182.64	41396.1	43175.7	NM_006082	TUBA1B	chr12	49521567	3738	1751	-	Protein Transcript	IGV	10376	tubulin, alpha 1b	GO:0005874 // GO:0005874 // GO:0005881 // GO:0070062	microtubule // microtubule // cytoplasmic microtubule // extracellular vesicular exosome	GO:0003725 // GO:0003924 // GO:0005198 // GO:0005200 // GO:0005515 // GO:0005525 // GO:0031625	double-stranded RNA binding // GTPase activity // structural molecule activity // structural constituent of cytoskeleton // protein binding // GTP binding // ubiquitin protein ligase binding	GO:0000226 // GO:0006457 // GO:0007017 // GO:0030705 // GO:0044267 // GO:0051084 // GO:0051258 // GO:0051301 // GO:0071353	microtubule cytoskeleton organization // protein folding // microtubule-based process // cytoskeleton-dependent intracellular transport // cellular protein metabolic process // 'de novo' posttranslational protein folding // protein polymerization // cell division // cellular response to interleukin-4	Phagosome // Gap junction // Pathogenic Escherichia coli infection
NM_022551	1101.22	1173.73	12798	13263.8	NM_022551	RPS18	chr6	33239852	4430	542	+	Protein Transcript	IGV	6222	ribosomal protein S18	GO:0005634 // GO:0005737 // GO:0005829 // GO:0005829 // GO:0005840 // GO:0005925 // GO:0015935 // GO:0015935 // GO:0016020 // GO:0022627 // GO:0070062	nucleus // cytoplasm // cytosol // cytosol // ribosome // focal adhesion // small ribosomal subunit // small ribosomal subunit // membrane // cytosolic small ribosomal subunit // extracellular vesicular exosome	GO:0003735 // GO:0005515 // GO:0019843 // GO:0044822	structural constituent of ribosome // protein binding // rRNA binding // poly(A) RNA binding	GO:0000184 // GO:0006412 // GO:0006412 // GO:0006412 // GO:0006413 // GO:0006414 // GO:0006415 // GO:0006614 // GO:0010467 // GO:0016032 // GO:0019058 // GO:0019083 // GO:0042254 // GO:0044267	nuclear-transcribed mRNA catabolic process, nonsense-mediated decay // translation // translation // translation // translational initiation // translational elongation // translational termination // SRP-dependent cotranslational protein targeting to membrane // gene expression // viral process // viral life cycle // viral transcription // ribosome biogenesis // cellular protein metabolic process	Ribosome
NM_021019	1057.65	1114.37	18346.6	18796.7	NM_021019	MYL6	chr12	56552045	3322	809	+	Protein Transcript	IGV	4637	myosin, light chain 6, alkali, smooth muscle and non-muscle	GO:0005829 // GO:0016020 // GO:0016459 // GO:0016461 // GO:0031982 // GO:0070062	cytosol // membrane // myosin complex // unconventional myosin complex // vesicle // extracellular vesicular exosome	GO:0003774 // GO:0005509 // GO:0005515 // GO:0008307 // GO:0030898	motor activity // calcium ion binding // protein binding // structural constituent of muscle // actin-dependent ATPase activity	GO:0006936 // GO:0007411 // GO:0007519 // GO:0008152 // GO:0008152 // GO:0030049 // GO:0048013	muscle contraction // axon guidance // skeletal muscle tissue development // metabolic process // metabolic process // muscle filament sliding // ephrin receptor signaling pathway	Vascular smooth muscle contraction // Oxytocin signaling pathway
NM_006009	1061.89	1108.08	43625.7	44265.8	NM_006009	TUBA1A	chr12	49578578	4530	1916	-	Protein Transcript	IGV	7846	tubulin, alpha 1a	GO:0005634 // GO:0005829 // GO:0005874 // GO:0005874 // GO:0005881 // GO:0036464 // GO:0055037 // GO:0070062	nucleus // cytosol // microtubule // microtubule // cytoplasmic microtubule // cytoplasmic ribonucleoprotein granule // recycling endosome // extracellular vesicular exosome	GO:0003924 // GO:0005198 // GO:0005200 // GO:0005515 // GO:0005525 // GO:0019904	GTPase activity // structural molecule activity // structural constituent of cytoskeleton // protein binding // GTP binding // protein domain specific binding	GO:0000086 // GO:0000278 // GO:0006457 // GO:0006996 // GO:0007017 // GO:0030705 // GO:0044267 // GO:0051084 // GO:0051258 // GO:0051301	G2/M transition of mitotic cell cycle // mitotic cell cycle // protein folding // organelle organization // microtubule-based process // cytoskeleton-dependent intracellular transport // cellular protein metabolic process // 'de novo' posttranslational protein folding // protein polymerization // cell division	Phagosome // Gap junction // Pathogenic Escherichia coli infection
NM_001010	1083.6	1103.39	19261.5	19071.5	NM_001010	RPS6	chr9	19376254	3982	829	-	Protein Transcript	IGV	6194	ribosomal protein S6	GO:0005634 // GO:0005730 // GO:0005737 // GO:0005829 // GO:0005844 // GO:0015935 // GO:0016020 // GO:0022627 // GO:0022627 // GO:0030425 // GO:0030529 // GO:0036464 // GO:0044297 // GO:0048471	nucleus // nucleolus // cytoplasm // cytosol // polysome // small ribosomal subunit // membrane // cytosolic small ribosomal subunit // cytosolic small ribosomal subunit // dendrite // ribonucleoprotein complex // cytoplasmic ribonucleoprotein granule // cell body // perinuclear region of cytoplasm	GO:0003735 // GO:0005515 // GO:0019901 // GO:0044822	structural constituent of ribosome // protein binding // protein kinase binding // poly(A) RNA binding	GO:0000028 // GO:0000082 // GO:0000184 // GO:0001890 // GO:0002309 // GO:0006364 // GO:0006412 // GO:0006412 // GO:0006413 // GO:0006414 // GO:0006415 // GO:0006614 // GO:0006924 // GO:0007067 // GO:0007093 // GO:0007369 // GO:0008286 // GO:0010467 // GO:0016032 // GO:0019058 // GO:0019083 // GO:0022605 // GO:0031929 // GO:0033077 // GO:0042274 // GO:0042593 // GO:0043065 // GO:0043066 // GO:0044…	ribosomal small subunit assembly // G1/S transition of mitotic cell cycle // nuclear-transcribed mRNA catabolic process, nonsense-mediated decay // placenta development // T cell proliferation involved in immune response // rRNA processing // translation // translation // translational initiation // translational elongation // translational termination // SRP-dependent cotranslational protein tar…	Ribosome // HIF-1 signaling pathway // mTOR signaling pathway // PI3K-Akt signaling pathway // Insulin signaling pathway // Proteoglycans in cancer
NM_003118	1418.42	1101.83	109186	82473	NM_003118	SPARC	chr5	151040657	25959	3590	-	Protein Transcript	IGV	6678	secreted protein, acidic, cysteine-rich (osteonectin)	GO:0005576 // GO:0005576 // GO:0005604 // GO:0005615 // GO:0005737 // GO:0005737 // GO:0005739 // GO:0005886 // GO:0009986 // GO:0016363 // GO:0031091 // GO:0031092 // GO:0031093 // GO:0071682	extracellular region // extracellular region // basement membrane // extracellular space // cytoplasm // cytoplasm // mitochondrion // plasma membrane // cell surface // nuclear matrix // platelet alpha granule // platelet alpha granule membrane // platelet alpha granule lumen // endocytic vesicle lumen	GO:0005509 // GO:0005515 // GO:0005518 // GO:0050840	calcium ion binding // protein binding // collagen binding // extracellular matrix binding	GO:0001503 // GO:0001937 // GO:0002576 // GO:0006898 // GO:0007165 // GO:0007507 // GO:0007596 // GO:0009629 // GO:0010288 // GO:0010595 // GO:0016525 // GO:0022604 // GO:0030168 // GO:0030198 // GO:0030324 // GO:0032496 // GO:0033591 // GO:0034097 // GO:0043434 // GO:0045471 // GO:0046686 // GO:0048839 // GO:0051384 // GO:0051591 // GO:0051592 // GO:0060348 // GO:0071363	ossification // negative regulation of endothelial cell proliferation // platelet degranulation // receptor-mediated endocytosis // signal transduction // heart development // blood coagulation // response to gravity // response to lead ion // positive regulation of endothelial cell migration // negative regulation of angiogenesis // regulation of cell morphogenesis // platelet activation // extr…	-
NM_000972	1041.46	1058.03	19874.7	19633.2	NM_000972	RPL7A	chr9	136215069	3212	890	+	Protein Transcript	IGV	6130	ribosomal protein L7a	GO:0005634 // GO:0005730 // GO:0005737 // GO:0005829 // GO:0005925 // GO:0016020 // GO:0022625 // GO:0042788 // GO:0070062	nucleus // nucleolus // cytoplasm // cytosol // focal adhesion // membrane // cytosolic large ribosomal subunit // polysomal ribosome // extracellular vesicular exosome	GO:0003723 // GO:0003735 // GO:0005515 // GO:0044822	RNA binding // structural constituent of ribosome // protein binding // poly(A) RNA binding	GO:0000184 // GO:0006412 // GO:0006412 // GO:0006413 // GO:0006414 // GO:0006415 // GO:0006614 // GO:0010467 // GO:0016032 // GO:0019058 // GO:0019083 // GO:0042254 // GO:0044267	nuclear-transcribed mRNA catabolic process, nonsense-mediated decay // translation // translation // translational initiation // translational elongation // translational termination // SRP-dependent cotranslational protein targeting to membrane // gene expression // viral process // viral life cycle // viral transcription // ribosome biogenesis // cellular protein metabolic process	Ribosome
NM_002305	880.675	1055.9	10537	12284.5	NM_002305	LGALS1	chr22	38071613	4197	558	+	Protein Transcript	IGV	3956	lectin, galactoside-binding, soluble, 1	GO:0005578 // GO:0005615 // GO:0005622 // GO:0005634 // GO:0005737 // GO:0009986 // GO:0031012 // GO:0031012 // GO:0070062	proteinaceous extracellular matrix // extracellular space // intracellular // nucleus // cytoplasm // cell surface // extracellular matrix // extracellular matrix // extracellular vesicular exosome	GO:0001948 // GO:0004871 // GO:0005515 // GO:0016936 // GO:0030395 // GO:0042803 // GO:0043236 // GO:0044822	glycoprotein binding // signal transducer activity // protein binding // galactoside binding // lactose binding // protein homodimerization activity // laminin binding // poly(A) RNA binding	GO:0002317 // GO:0006915 // GO:0007165 // GO:0010812 // GO:0010977 // GO:0031295 // GO:0033555 // GO:0034120 // GO:0042493 // GO:0042981 // GO:0043123 // GO:0045445 // GO:0048678 // GO:0071333 // GO:0071407	plasma cell differentiation // apoptotic process // signal transduction // negative regulation of cell-substrate adhesion // negative regulation of neuron projection development // T cell costimulation // multicellular organismal response to stress // positive regulation of erythrocyte aggregation // response to drug // regulation of apoptotic process // positive regulation of I-kappaB kinase/NF-…	-
NM_000146	1335.77	1055.61	24947	19170	NM_000146	FTL	chr19	49468566	1571	871	+	Protein Transcript	IGV	2512	ferritin, light polypeptide	GO:0005829 // GO:0008043 // GO:0016020 // GO:0070062	cytosol // intracellular ferritin complex // membrane // extracellular vesicular exosome	GO:0005506 // GO:0005515 // GO:0008199 // GO:0042802	iron ion binding // protein binding // ferric iron binding // identical protein binding	GO:0006826 // GO:0006879 // GO:0006892 // GO:0006898 // GO:0055072 // GO:0055085 // GO:0061024	iron ion transport // cellular iron ion homeostasis // post-Golgi vesicle-mediated transport // receptor-mediated endocytosis // iron ion homeostasis // transmembrane transport // membrane organization	Mineral absorption
NM_002032	1113.01	1030.2	29330.4	26398.2	NM_002032	FTH1	chr11	61731757	3376	1229	-	Protein Transcript	IGV	2495	ferritin, heavy polypeptide 1	GO:0005634 // GO:0005739 // GO:0005829 // GO:0008043 // GO:0070062	nucleus // mitochondrion // cytosol // intracellular ferritin complex // extracellular vesicular exosome	GO:0004322 // GO:0005506 // GO:0005515 // GO:0008199	ferroxidase activity // iron ion binding // protein binding // ferric iron binding	GO:0006826 // GO:0006879 // GO:0006880 // GO:0006892 // GO:0006898 // GO:0006955 // GO:0008285 // GO:0048147 // GO:0055085 // GO:0055114 // GO:0061024	iron ion transport // cellular iron ion homeostasis // intracellular sequestering of iron ion // post-Golgi vesicle-mediated transport // receptor-mediated endocytosis // immune response // negative regulation of cell proliferation // negative regulation of fibroblast proliferation // transmembrane transport // oxidation-reduction process // membrane organization	Mineral absorption
NM_033022	987.184	1021.09	13864.6	13944.6	NM_033022	RPS24	chr10	79793518	6956	655	+	Protein Transcript	IGV	6229	ribosomal protein S24	GO:0005634 // GO:0005730 // GO:0005737 // GO:0005829 // GO:0015935 // GO:0015935 // GO:0016020 // GO:0022627	nucleus // nucleolus // cytoplasm // cytosol // small ribosomal subunit // small ribosomal subunit // membrane // cytosolic small ribosomal subunit	GO:0000166 // GO:0003735 // GO:0031369 // GO:0044822	nucleotide binding // structural constituent of ribosome // translation initiation factor binding // poly(A) RNA binding	GO:0000184 // GO:0000462 // GO:0006364 // GO:0006412 // GO:0006412 // GO:0006413 // GO:0006414 // GO:0006415 // GO:0006614 // GO:0010467 // GO:0016032 // GO:0019058 // GO:0019083 // GO:0034101 // GO:0042274 // GO:0044267	nuclear-transcribed mRNA catabolic process, nonsense-mediated decay // maturation of SSU-rRNA from tricistronic rRNA transcript (SSU-rRNA, 5.8S rRNA, LSU-rRNA) // rRNA processing // translation // translation // translational initiation // translational elongation // translational termination // SRP-dependent cotranslational protein targeting to membrane // gene expression // viral process // vir…	Ribosome
NM_000987	954.621	1002.88	11913	12169.5	NM_000987	RPL26	chr17	8280834	5732	582	-	Protein Transcript	IGV	6154	ribosomal protein L26	GO:0005829 // GO:0016020 // GO:0022625 // GO:0070062	cytosol // membrane // cytosolic large ribosomal subunit // extracellular vesicular exosome	GO:0003723 // GO:0003735 // GO:0044822	RNA binding // structural constituent of ribosome // poly(A) RNA binding	GO:0000184 // GO:0006364 // GO:0006412 // GO:0006412 // GO:0006413 // GO:0006414 // GO:0006415 // GO:0006614 // GO:0010467 // GO:0016032 // GO:0019058 // GO:0019083 // GO:0042273 // GO:0044267	nuclear-transcribed mRNA catabolic process, nonsense-mediated decay // rRNA processing // translation // translation // translational initiation // translational elongation // translational termination // SRP-dependent cotranslational protein targeting to membrane // gene expression // viral process // viral life cycle // viral transcription // ribosomal large subunit biogenesis // cellular prote…	Ribosome
NM_002654	1034.32	966.928	55466.9	50420.8	NM_002654	PKM	chr15	72491370	32358	2501	-	Protein Transcript	IGV	5315	pyruvate kinase, muscle	GO:0005634 // GO:0005737 // GO:0005739 // GO:0005829 // GO:0005829 // GO:0005886 // GO:0005929 // GO:0031012 // GO:0031982 // GO:0070062	nucleus // cytoplasm // mitochondrion // cytosol // cytosol // plasma membrane // cilium // extracellular matrix // vesicle // extracellular vesicular exosome	GO:0000287 // GO:0004743 // GO:0005515 // GO:0005524 // GO:0023026 // GO:0030955 // GO:0044822	magnesium ion binding // pyruvate kinase activity // protein binding // ATP binding // MHC class II protein complex binding // potassium ion binding // poly(A) RNA binding	GO:0005975 // GO:0006006 // GO:0006096 // GO:0006096 // GO:0009405 // GO:0012501 // GO:0016310 // GO:0044281	carbohydrate metabolic process // glucose metabolic process // glycolytic process // glycolytic process // pathogenesis // programmed cell death // phosphorylation // small molecule metabolic process	Glycolysis / Gluconeogenesis // Purine metabolism // Pyruvate metabolism // Metabolic pathways // Carbon metabolism // Biosynthesis of amino acids // Type II diabetes mellitus // Viral carcinogenesis // Central carbon metabolism in cancer
NM_003380	915.124	955.424	41913	42550	NM_003380	VIM	chr10	17270258	9335	2136	+	Protein Transcript	IGV	7431	vimentin	GO:0005737 // GO:0005777 // GO:0005829 // GO:0005829 // GO:0005856 // GO:0005856 // GO:0005882 // GO:0005886 // GO:0005925 // GO:0031252 // GO:0043005 // GO:0045111 // GO:0070062	cytoplasm // peroxisome // cytosol // cytosol // cytoskeleton // cytoskeleton // intermediate filament // plasma membrane // focal adhesion // cell leading edge // neuron projection // intermediate filament cytoskeleton // extracellular vesicular exosome	GO:0001948 // GO:0003725 // GO:0005200 // GO:0005212 // GO:0005515 // GO:0008022 // GO:0042802 // GO:0097110	glycoprotein binding // double-stranded RNA binding // structural constituent of cytoskeleton // structural constituent of eye lens // protein binding // protein C-terminus binding // identical protein binding // scaffold protein binding	GO:0006915 // GO:0006921 // GO:0006928 // GO:0010628 // GO:0010977 // GO:0014002 // GO:0016032 // GO:0030049 // GO:0045109 // GO:0060020 // GO:0060395 // GO:0070307	apoptotic process // cellular component disassembly involved in execution phase of apoptosis // movement of cell or subcellular component // positive regulation of gene expression // negative regulation of neuron projection development // astrocyte development // viral process // muscle filament sliding // intermediate filament organization // Bergmann glial cell differentiation // SMAD protein s…	Epstein-Barr virus infection // MicroRNAs in cancer
NM_001015	890.908	951	12340.5	12809	NM_001015	RPS11	chr19	49999622	3348	646	+	Protein Transcript	IGV	6205	ribosomal protein S11	GO:0005730 // GO:0005737 // GO:0005829 // GO:0005840 // GO:0005925 // GO:0016020 // GO:0022627 // GO:0070062	nucleolus // cytoplasm // cytosol // ribosome // focal adhesion // membrane // cytosolic small ribosomal subunit // extracellular vesicular exosome	GO:0003735 // GO:0005515 // GO:0019843 // GO:0044822	structural constituent of ribosome // protein binding // rRNA binding // poly(A) RNA binding	GO:0000184 // GO:0001649 // GO:0006412 // GO:0006412 // GO:0006412 // GO:0006412 // GO:0006413 // GO:0006414 // GO:0006415 // GO:0006614 // GO:0010467 // GO:0016032 // GO:0019058 // GO:0019083 // GO:0044267	nuclear-transcribed mRNA catabolic process, nonsense-mediated decay // osteoblast differentiation // translation // translation // translation // translation // translational initiation // translational elongation // translational termination // SRP-dependent cotranslational protein targeting to membrane // gene expression // viral process // viral life cycle // viral transcription // cellular pr…	Ribosome
NM_014391	932.165	922.407	39455.5	37964	NM_014391	ANKRD1	chr10	92671857	9176	1974	-	Protein Transcript	IGV	27063	ankyrin repeat domain 1 (cardiac muscle)	GO:0005634 // GO:0005654 // GO:0005667 // GO:0005730 // GO:0005737 // GO:0005829 // GO:0030017 // GO:0031674	nucleus // nucleoplasm // transcription factor complex // nucleolus // cytoplasm // cytosol // sarcomere // I band	GO:0001085 // GO:0001105 // GO:0002039 // GO:0003677 // GO:0003714 // GO:0005515 // GO:0031432 // GO:0042826 // GO:0070412	RNA polymerase II transcription factor binding // RNA polymerase II transcription coactivator activity // p53 binding // DNA binding // transcription corepressor activity // protein binding // titin binding // histone deacetylase binding // R-SMAD binding	GO:0000122 // GO:0010976 // GO:0035690 // GO:0035914 // GO:0035994 // GO:0043065 // GO:0043517 // GO:0044255 // GO:0044281 // GO:0045214 // GO:0045944 // GO:0050714 // GO:0055008 // GO:0071222 // GO:0071260 // GO:0071347 // GO:0071356 // GO:0071407 // GO:0071456 // GO:0071560 // GO:2000279	negative regulation of transcription from RNA polymerase II promoter // positive regulation of neuron projection development // cellular response to drug // skeletal muscle cell differentiation // response to muscle stretch // positive regulation of apoptotic process // positive regulation of DNA damage response, signal transduction by p53 class mediator // cellular lipid metabolic process // sma…	-
NM_001007	922.621	910.668	18912.5	18151.8	NM_001007	RPS4X	chrX	71492453	4689	956	-	Protein Transcript	IGV	6191	ribosomal protein S4, X-linked	GO:0005829 // GO:0005840 // GO:0005844 // GO:0005925 // GO:0015935 // GO:0016020 // GO:0022627 // GO:0022627 // GO:0030529 // GO:0036464 // GO:0070062	cytosol // ribosome // polysome // focal adhesion // small ribosomal subunit // membrane // cytosolic small ribosomal subunit // cytosolic small ribosomal subunit // ribonucleoprotein complex // cytoplasmic ribonucleoprotein granule // extracellular vesicular exosome	GO:0003735 // GO:0019843 // GO:0044822	structural constituent of ribosome // rRNA binding // poly(A) RNA binding	GO:0000184 // GO:0006412 // GO:0006412 // GO:0006412 // GO:0006413 // GO:0006414 // GO:0006415 // GO:0006614 // GO:0007275 // GO:0008284 // GO:0010467 // GO:0016032 // GO:0019058 // GO:0019083 // GO:0044267 // GO:0045727	nuclear-transcribed mRNA catabolic process, nonsense-mediated decay // translation // translation // translation // translational initiation // translational elongation // translational termination // SRP-dependent cotranslational protein targeting to membrane // multicellular organismal development // positive regulation of cell proliferation // gene expression // viral process // viral life cyc…	Ribosome
NM_001006	849.589	899.909	17014.7	17524.6	NM_001006	RPS3A	chr4	152020725	5080	934	+	Protein Transcript	IGV	6189	ribosomal protein S3A	GO:0005634 // GO:0005634 // GO:0005730 // GO:0005737 // GO:0005829 // GO:0005829 // GO:0005925 // GO:0022627 // GO:0030529 // GO:0070062	nucleus // nucleus // nucleolus // cytoplasm // cytosol // cytosol // focal adhesion // cytosolic small ribosomal subunit // ribonucleoprotein complex // extracellular vesicular exosome	GO:0003723 // GO:0003735 // GO:0005515 // GO:0044822	RNA binding // structural constituent of ribosome // protein binding // poly(A) RNA binding	GO:0000184 // GO:0002181 // GO:0006412 // GO:0006412 // GO:0006412 // GO:0006412 // GO:0006413 // GO:0006414 // GO:0006415 // GO:0006614 // GO:0010467 // GO:0016032 // GO:0019058 // GO:0019083 // GO:0030154 // GO:0043066 // GO:0044267	nuclear-transcribed mRNA catabolic process, nonsense-mediated decay // cytoplasmic translation // translation // translation // translation // translation // translational initiation // translational elongation // translational termination // SRP-dependent cotranslational protein targeting to membrane // gene expression // viral process // viral life cycle // viral transcription // cell different…	Ribosome
NM_001002	928.851	899.772	23979.5	22587.1	NM_001002	RPLP0	chr12	120634503	4512	1204	-	Protein Transcript	IGV	6175	ribosomal protein, large, P0	GO:0005634 // GO:0005737 // GO:0005829 // GO:0005925 // GO:0016020 // GO:0022625 // GO:0030529 // GO:0036464 // GO:0070062	nucleus // cytoplasm // cytosol // focal adhesion // membrane // cytosolic large ribosomal subunit // ribonucleoprotein complex // cytoplasmic ribonucleoprotein granule // extracellular vesicular exosome	GO:0003723 // GO:0003735 // GO:0005515 // GO:0044822	RNA binding // structural constituent of ribosome // protein binding // poly(A) RNA binding	GO:0000184 // GO:0006412 // GO:0006412 // GO:0006413 // GO:0006414 // GO:0006415 // GO:0006614 // GO:0010467 // GO:0016032 // GO:0019058 // GO:0019083 // GO:0042254 // GO:0044267	nuclear-transcribed mRNA catabolic process, nonsense-mediated decay // translation // translation // translational initiation // translational elongation // translational termination // SRP-dependent cotranslational protein targeting to membrane // gene expression // viral process // viral life cycle // viral transcription // ribosome biogenesis // cellular protein metabolic process	Ribosome
NM_000968	909.83	883.193	28112	26535.2	NM_000968	RPL4	chr15	66791653	5541	1441	-	Protein Transcript	IGV	6124	ribosomal protein L4	GO:0005634 // GO:0005730 // GO:0005737 // GO:0005829 // GO:0005925 // GO:0016020 // GO:0022625 // GO:0030529 // GO:0070062	nucleus // nucleolus // cytoplasm // cytosol // focal adhesion // membrane // cytosolic large ribosomal subunit // ribonucleoprotein complex // extracellular vesicular exosome	GO:0003723 // GO:0003735 // GO:0005515 // GO:0044822	RNA binding // structural constituent of ribosome // protein binding // poly(A) RNA binding	GO:0000184 // GO:0006412 // GO:0006412 // GO:0006413 // GO:0006414 // GO:0006415 // GO:0006614 // GO:0010467 // GO:0016032 // GO:0019058 // GO:0019083 // GO:0044267	nuclear-transcribed mRNA catabolic process, nonsense-mediated decay // translation // translation // translational initiation // translational elongation // translational termination // SRP-dependent cotranslational protein targeting to membrane // gene expression // viral process // viral life cycle // viral transcription // cellular protein metabolic process	Ribosome
NM_006597	836.188	875.714	44106.9	44915.9	NM_006597	HSPA8	chr11	122928200	4844	2460	-	Protein Transcript	IGV	3312	heat shock 70kDa protein 8	GO:0000151 // GO:0000974 // GO:0005615 // GO:0005622 // GO:0005634 // GO:0005654 // GO:0005681 // GO:0005730 // GO:0005829 // GO:0005829 // GO:0005886 // GO:0005925 // GO:0016020 // GO:0030529 // GO:0042470 // GO:0061202 // GO:0070062 // GO:0072562	ubiquitin ligase complex // Prp19 complex // extracellular space // intracellular // nucleus // nucleoplasm // spliceosomal complex // nucleolus // cytosol // cytosol // plasma membrane // focal adhesion // membrane // ribonucleoprotein complex // melanosome // clathrin-sculpted gamma-aminobutyric acid transport vesicle membrane // extracellular vesicular exosome // blood microparticle	GO:0001664 // GO:0005515 // GO:0005524 // GO:0016887 // GO:0019899 // GO:0023026 // GO:0031072 // GO:0031625 // GO:0042623 // GO:0044822 // GO:0051082	G-protein coupled receptor binding // protein binding // ATP binding // ATPase activity // enzyme binding // MHC class II protein complex binding // heat shock protein binding // ubiquitin protein ligase binding // ATPase activity, coupled // poly(A) RNA binding // unfolded protein binding	GO:0000398 // GO:0006351 // GO:0006457 // GO:0006892 // GO:0006986 // GO:0007268 // GO:0007269 // GO:0007411 // GO:0008380 // GO:0010467 // GO:0016032 // GO:0034605 // GO:0042026 // GO:0045892 // GO:0048026 // GO:0051085 // GO:0051726 // GO:0061024 // GO:0072318 // GO:1900034 // GO:1902904	mRNA splicing, via spliceosome // transcription, DNA-templated // protein folding // post-Golgi vesicle-mediated transport // response to unfolded protein // synaptic transmission // neurotransmitter secretion // axon guidance // RNA splicing // gene expression // viral process // cellular response to heat // protein refolding // negative regulation of transcription, DNA-templated // positive reg…	Spliceosome // MAPK signaling pathway // Protein processing in endoplasmic reticulum // Endocytosis // Antigen processing and presentation // Estrogen signaling pathway // Legionellosis // Toxoplasmosis // Measles // Influenza A // Epstein-Barr virus infection
NM_000978	805.523	867.141	9966	10432	NM_000978	RPL23	chr17	37006321	3733	577	-	Protein Transcript	IGV	9349	ribosomal protein L23	GO:0005730 // GO:0005737 // GO:0005829 // GO:0005840 // GO:0005925 // GO:0016020 // GO:0022625 // GO:0070062	nucleolus // cytoplasm // cytosol // ribosome // focal adhesion // membrane // cytosolic large ribosomal subunit // extracellular vesicular exosome	GO:0003735 // GO:0005515 // GO:0044822	structural constituent of ribosome // protein binding // poly(A) RNA binding	GO:0000184 // GO:0006412 // GO:0006412 // GO:0006413 // GO:0006414 // GO:0006415 // GO:0006610 // GO:0006614 // GO:0010467 // GO:0016032 // GO:0019058 // GO:0019083 // GO:0044267	nuclear-transcribed mRNA catabolic process, nonsense-mediated decay // translation // translation // translational initiation // translational elongation // translational termination // ribosomal protein import into nucleus // SRP-dependent cotranslational protein targeting to membrane // gene expression // viral process // viral life cycle // viral transcription // cellular protein metabolic pro…	Ribosome
NM_000981	819.942	833.734	12869.5	12724.5	NM_000981	RPL19	chr17	37356536	4445	732	+	Protein Transcript	IGV	6143	ribosomal protein L19	GO:0005730 // GO:0005737 // GO:0005829 // GO:0005925 // GO:0016020 // GO:0022625 // GO:0022625	nucleolus // cytoplasm // cytosol // focal adhesion // membrane // cytosolic large ribosomal subunit // cytosolic large ribosomal subunit	GO:0003723 // GO:0003735 // GO:0003735 // GO:0044822	RNA binding // structural constituent of ribosome // structural constituent of ribosome // poly(A) RNA binding	GO:0000184 // GO:0006412 // GO:0006412 // GO:0006413 // GO:0006414 // GO:0006415 // GO:0006614 // GO:0010467 // GO:0016032 // GO:0019058 // GO:0019083 // GO:0044267	nuclear-transcribed mRNA catabolic process, nonsense-mediated decay // translation // translation // translational initiation // translational elongation // translational termination // SRP-dependent cotranslational protein targeting to membrane // gene expression // viral process // viral life cycle // viral transcription // cellular protein metabolic process	Ribosome
NM_004039	815.361	820.13	27168.7	26572.7	NM_004039	ANXA2	chr15	60639350	50836	1554	-	Protein Transcript	IGV	302	annexin A2	GO:0001726 // GO:0005604 // GO:0005615 // GO:0005634 // GO:0005765 // GO:0005768 // GO:0005769 // GO:0005811 // GO:0005886 // GO:0005938 // GO:0009986 // GO:0016020 // GO:0019897 // GO:0030496 // GO:0031012 // GO:0031902 // GO:0031982 // GO:0035749 // GO:0042383 // GO:0042470 // GO:0043220 // GO:0043234 // GO:0044354 // GO:0045121 // GO:0048471 // GO:0070062	ruffle // basement membrane // extracellular space // nucleus // lysosomal membrane // endosome // early endosome // lipid particle // plasma membrane // cell cortex // cell surface // membrane // extrinsic component of plasma membrane // midbody // extracellular matrix // late endosome membrane // vesicle // myelin sheath adaxonal region // sarcolemma // melanosome // Schmidt-Lanterman incisure …	GO:0005509 // GO:0005515 // GO:0005544 // GO:0005546 // GO:0008092 // GO:0017137 // GO:0019834 // GO:0044548 // GO:0044822 // GO:0048306	calcium ion binding // protein binding // calcium-dependent phospholipid binding // phosphatidylinositol-4,5-bisphosphate binding // cytoskeletal protein binding // Rab GTPase binding // phospholipase A2 inhibitor activity // S100 protein binding // poly(A) RNA binding // calcium-dependent protein binding	GO:0001525 // GO:0001765 // GO:0001934 // GO:0006900 // GO:0007589 // GO:0030199 // GO:0031340 // GO:0036035 // GO:0042730 // GO:0043086 // GO:0043086 // GO:0048146 // GO:0051099 // GO:0051290 // GO:0072661	angiogenesis // membrane raft assembly // positive regulation of protein phosphorylation // membrane budding // body fluid secretion // collagen fibril organization // positive regulation of vesicle fusion // osteoclast development // fibrinolysis // negative regulation of catalytic activity // negative regulation of catalytic activity // positive regulation of fibroblast proliferation // positiv…	-
NM_014624	744.283	816.97	10900	11634	NM_014624	S100A6	chr1	153507076	1642	683	-	Protein Transcript	IGV	6277	S100 calcium binding protein A6	GO:0001726 // GO:0005634 // GO:0005635 // GO:0005635 // GO:0005737 // GO:0005737 // GO:0005829 // GO:0031234 // GO:0048471 // GO:0070062	ruffle // nucleus // nuclear envelope // nuclear envelope // cytoplasm // cytoplasm // cytosol // extrinsic component of cytoplasmic side of plasma membrane // perinuclear region of cytoplasm // extracellular vesicular exosome	GO:0005509 // GO:0005509 // GO:0005515 // GO:0005523 // GO:0008270 // GO:0015075 // GO:0042803 // GO:0042803 // GO:0044548 // GO:0048306	calcium ion binding // calcium ion binding // protein binding // tropomyosin binding // zinc ion binding // ion transmembrane transporter activity // protein homodimerization activity // protein homodimerization activity // S100 protein binding // calcium-dependent protein binding	GO:0007165 // GO:0007409 // GO:0034220 // GO:0048146	signal transduction // axonogenesis // ion transmembrane transport // positive regulation of fibroblast proliferation	-
NM_005348	735.279	806.102	53020.9	56522.2	NM_005348	HSP90AA1	chr14	102547075	6438	3363	-	Protein Transcript	IGV	3320	heat shock protein 90kDa alpha (cytosolic), class A member 1	GO:0005576 // GO:0005634 // GO:0005654 // GO:0005654 // GO:0005737 // GO:0005739 // GO:0005829 // GO:0005829 // GO:0005886 // GO:0016020 // GO:0042470 // GO:0070062 // GO:0071682	extracellular region // nucleus // nucleoplasm // nucleoplasm // cytoplasm // mitochondrion // cytosol // cytosol // plasma membrane // membrane // melanosome // extracellular vesicular exosome // endocytic vesicle lumen	GO:0000166 // GO:0005515 // GO:0005524 // GO:0016887 // GO:0023026 // GO:0030235 // GO:0030911 // GO:0030911 // GO:0042802 // GO:0042803 // GO:0044822 // GO:0051082	nucleotide binding // protein binding // ATP binding // ATPase activity // MHC class II protein complex binding // nitric-oxide synthase regulator activity // TPR domain binding // TPR domain binding // identical protein binding // protein homodimerization activity // poly(A) RNA binding // unfolded protein binding	GO:0000086 // GO:0000278 // GO:0006839 // GO:0006898 // GO:0006986 // GO:0006996 // GO:0007165 // GO:0007411 // GO:0034605 // GO:0038096 // GO:0042026 // GO:0044281 // GO:0045040 // GO:0045087 // GO:0045429 // GO:0046209 // GO:0048010 // GO:0050999 // GO:0051131 // GO:1900034	G2/M transition of mitotic cell cycle // mitotic cell cycle // mitochondrial transport // receptor-mediated endocytosis // response to unfolded protein // organelle organization // signal transduction // axon guidance // cellular response to heat // Fc-gamma receptor signaling pathway involved in phagocytosis // protein refolding // small molecule metabolic process // protein import into mitochon…	Protein processing in endoplasmic reticulum // PI3K-Akt signaling pathway // Antigen processing and presentation // NOD-like receptor signaling pathway // Progesterone-mediated oocyte maturation // Estrogen signaling pathway // Pathways in cancer // Prostate cancer
NR_026911	746.807	804.359	8999.36	9425.15	NR_026911	RPL21P28	chr13	27825693	5007	562	+	Non-Coding Transcript	IGV	100131205	ribosomal protein L21 pseudogene 28	-	-	-	-	-	-	-
NR_026712	847.267	802.852	11954	11014.5	NR_026712	RPL13AP5	chr19	49990865	4232	658	+	Non-Coding Transcript	IGV	728658	ribosomal protein L13a pseudogene 5	-	-	-	-	-	-	-
NM_000967	839.285	796.747	24078.7	22226.9	NM_000967	RPL3	chr22	39708887	6784	1338	-	Protein Transcript	IGV	6122	ribosomal protein L3	GO:0005634 // GO:0005654 // GO:0005730 // GO:0005737 // GO:0005829 // GO:0005925 // GO:0022625 // GO:0070062	nucleus // nucleoplasm // nucleolus // cytoplasm // cytosol // focal adhesion // cytosolic large ribosomal subunit // extracellular vesicular exosome	GO:0003723 // GO:0003735 // GO:0044822	RNA binding // structural constituent of ribosome // poly(A) RNA binding	GO:0000184 // GO:0006412 // GO:0006412 // GO:0006413 // GO:0006414 // GO:0006415 // GO:0006614 // GO:0010467 // GO:0016032 // GO:0019058 // GO:0019083 // GO:0044267 // GO:0071353	nuclear-transcribed mRNA catabolic process, nonsense-mediated decay // translation // translation // translational initiation // translational elongation // translational termination // SRP-dependent cotranslational protein targeting to membrane // gene expression // viral process // viral life cycle // viral transcription // cellular protein metabolic process // cellular response to interleukin-4	Ribosome
NM_000129	831.242	783.446	68852.5	63101	NM_000129	F13A1	chr6	6144311	176614	3863	-	Protein Transcript	IGV	2162	coagulation factor XIII, A1 polypeptide	GO:0005576 // GO:0031093 // GO:0072562	extracellular region // platelet alpha granule lumen // blood microparticle	GO:0003810 // GO:0046872	protein-glutamine gamma-glutamyltransferase activity // metal ion binding	GO:0002576 // GO:0007596 // GO:0018149 // GO:0030168	platelet degranulation // blood coagulation // peptide cross-linking // platelet activation	Complement and coagulation cascades
NM_001012	747.717	766.565	11303	11267.8	NM_001012	RPS8	chr1	45241246	3167	705	+	Protein Transcript	IGV	6202	ribosomal protein S8	GO:0005634 // GO:0005737 // GO:0005829 // GO:0005925 // GO:0016020 // GO:0022627 // GO:0022627 // GO:0030529 // GO:0070062	nucleus // cytoplasm // cytosol // focal adhesion // membrane // cytosolic small ribosomal subunit // cytosolic small ribosomal subunit // ribonucleoprotein complex // extracellular vesicular exosome	GO:0003735 // GO:0044822	structural constituent of ribosome // poly(A) RNA binding	GO:0000184 // GO:0000462 // GO:0006412 // GO:0006412 // GO:0006412 // GO:0006413 // GO:0006414 // GO:0006415 // GO:0006614 // GO:0010467 // GO:0016032 // GO:0019058 // GO:0019083 // GO:0044267	nuclear-transcribed mRNA catabolic process, nonsense-mediated decay // maturation of SSU-rRNA from tricistronic rRNA transcript (SSU-rRNA, 5.8S rRNA, LSU-rRNA) // translation // translation // translation // translational initiation // translational elongation // translational termination // SRP-dependent cotranslational protein targeting to membrane // gene expression // viral process // viral l…	Ribosome
NM_000970	762.337	764.363	15594.2	15203.7	NM_000970	RPL6	chr12	112842994	4450	954	-	Protein Transcript	IGV	6128	ribosomal protein L6	GO:0005634 // GO:0005829 // GO:0005925 // GO:0016020 // GO:0022625 // GO:0036464	nucleus // cytosol // focal adhesion // membrane // cytosolic large ribosomal subunit // cytoplasmic ribonucleoprotein granule	GO:0003677 // GO:0003723 // GO:0003735 // GO:0044822	DNA binding // RNA binding // structural constituent of ribosome // poly(A) RNA binding	GO:0000184 // GO:0006355 // GO:0006412 // GO:0006412 // GO:0006413 // GO:0006414 // GO:0006415 // GO:0006614 // GO:0010467 // GO:0016032 // GO:0019058 // GO:0019083 // GO:0044267	nuclear-transcribed mRNA catabolic process, nonsense-mediated decay // regulation of transcription, DNA-templated // translation // translation // translational initiation // translational elongation // translational termination // SRP-dependent cotranslational protein targeting to membrane // gene expression // viral process // viral life cycle // viral transcription // cellular protein metaboli…	Ribosome
NM_002775	624.19	752.11	28374	33244.5	NM_002775	HTRA1	chr10	124221041	53384	2120	+	Protein Transcript	IGV	5654	HtrA serine peptidase 1	GO:0005615 // GO:0005829 // GO:0031012 // GO:0070062	extracellular space // cytosol // extracellular matrix // extracellular vesicular exosome	GO:0004252 // GO:0005520 // GO:0008236	serine-type endopeptidase activity // insulin-like growth factor binding // serine-type peptidase activity	GO:0001558 // GO:0006508 // GO:0030512 // GO:0030514 // GO:0050679 // GO:0050687 // GO:0097187	regulation of cell growth // proteolysis // negative regulation of transforming growth factor beta receptor signaling pathway // negative regulation of BMP signaling pathway // positive regulation of epithelial cell proliferation // negative regulation of defense response to virus // dentinogenesis	-
NM_001613	801.084	749.754	24030.5	21869.5	NM_001613	ACTA2	chr10	90694831	17750	1399	-	Protein Transcript	IGV	59	actin, alpha 2, smooth muscle, aorta	GO:0005615 // GO:0005737 // GO:0005829 // GO:0015629 // GO:0030485 // GO:0043234 // GO:0070062	extracellular space // cytoplasm // cytosol // actin cytoskeleton // smooth muscle contractile fiber // protein complex // extracellular vesicular exosome	GO:0005524 // GO:0019901	ATP binding // protein kinase binding	GO:0006936 // GO:0008217 // GO:0009615 // GO:0014829 // GO:0072144	muscle contraction // regulation of blood pressure // response to virus // vascular smooth muscle contraction // glomerular mesangial cell development	Vascular smooth muscle contraction
NM_000976	768.631	746.149	10877.5	10267.7	NM_000976	RPL12	chr9	130209953	3759	660	-	Protein Transcript	IGV	6136	ribosomal protein L12	GO:0005829 // GO:0005925 // GO:0016020 // GO:0022625 // GO:0070062	cytosol // focal adhesion // membrane // cytosolic large ribosomal subunit // extracellular vesicular exosome	GO:0003735 // GO:0005515 // GO:0044822	structural constituent of ribosome // protein binding // poly(A) RNA binding	GO:0000184 // GO:0006412 // GO:0006412 // GO:0006413 // GO:0006414 // GO:0006415 // GO:0006614 // GO:0010467 // GO:0016032 // GO:0019058 // GO:0019083 // GO:0044267	nuclear-transcribed mRNA catabolic process, nonsense-mediated decay // translation // translation // translational initiation // translational elongation // translational termination // SRP-dependent cotranslational protein targeting to membrane // gene expression // viral process // viral life cycle // viral transcription // cellular protein metabolic process	Ribosome
NM_002961	727.461	744.036	7986.31	7942.65	NM_002961	S100A4	chr1	153516098	2185	512	-	Protein Transcript	IGV	6275	S100 calcium binding protein A4	GO:0005615 // GO:0005634 // GO:0043005 // GO:0048471 // GO:0070062	extracellular space // nucleus // neuron projection // perinuclear region of cytoplasm // extracellular vesicular exosome	GO:0003779 // GO:0005509 // GO:0005515 // GO:0042802 // GO:0044822 // GO:0048306 // GO:0050786	actin binding // calcium ion binding // protein binding // identical protein binding // poly(A) RNA binding // calcium-dependent protein binding // RAGE receptor binding	GO:0001837 // GO:0043123	epithelial to mesenchymal transition // positive regulation of I-kappaB kinase/NF-kappaB signaling	-
NM_000971	728.36	742.238	13071.9	12953	NM_000971	RPL7	chr8	74202874	2996	837	-	Protein Transcript	IGV	6129	ribosomal protein L7	GO:0005634 // GO:0005730 // GO:0005737 // GO:0005829 // GO:0005925 // GO:0016020 // GO:0022625 // GO:0030529 // GO:0070062	nucleus // nucleolus // cytoplasm // cytosol // focal adhesion // membrane // cytosolic large ribosomal subunit // ribonucleoprotein complex // extracellular vesicular exosome	GO:0003677 // GO:0003723 // GO:0003729 // GO:0003735 // GO:0005515 // GO:0042803 // GO:0044822	DNA binding // RNA binding // mRNA binding // structural constituent of ribosome // protein binding // protein homodimerization activity // poly(A) RNA binding	GO:0000184 // GO:0006364 // GO:0006412 // GO:0006412 // GO:0006413 // GO:0006414 // GO:0006415 // GO:0006614 // GO:0010467 // GO:0016032 // GO:0019058 // GO:0019083 // GO:0042273 // GO:0044267	nuclear-transcribed mRNA catabolic process, nonsense-mediated decay // rRNA processing // translation // translation // translational initiation // translational elongation // translational termination // SRP-dependent cotranslational protein targeting to membrane // gene expression // viral process // viral life cycle // viral transcription // ribosomal large subunit biogenesis // cellular prote…	Ribosome
NM_003186	883.416	731.354	21973.1	17688.4	NM_003186	TAGLN	chr11	117070040	5469	1160	+	Protein Transcript	IGV	6876	transgelin	GO:0005737	cytoplasm	GO:0005515 // GO:0051015	protein binding // actin filament binding	GO:0007517 // GO:0030855	muscle organ development // epithelial cell differentiation	-
NM_001011	673.959	709.153	10520.4	10764	NM_001011	RPS7	chr2	3622853	5657	728	+	Protein Transcript	IGV	6201	ribosomal protein S7	GO:0005634 // GO:0005730 // GO:0005737 // GO:0005815 // GO:0005829 // GO:0005840 // GO:0005925 // GO:0016020 // GO:0022627 // GO:0022627 // GO:0030529 // GO:0030686 // GO:0032040 // GO:0070062	nucleus // nucleolus // cytoplasm // microtubule organizing center // cytosol // ribosome // focal adhesion // membrane // cytosolic small ribosomal subunit // cytosolic small ribosomal subunit // ribonucleoprotein complex // 90S preribosome // small-subunit processome // extracellular vesicular exosome	GO:0003723 // GO:0003735 // GO:0005515 // GO:0044822	RNA binding // structural constituent of ribosome // protein binding // poly(A) RNA binding	GO:0000184 // GO:0002181 // GO:0006364 // GO:0006412 // GO:0006412 // GO:0006412 // GO:0006413 // GO:0006414 // GO:0006415 // GO:0006614 // GO:0010467 // GO:0016032 // GO:0019058 // GO:0019083 // GO:0042274 // GO:0044267	nuclear-transcribed mRNA catabolic process, nonsense-mediated decay // cytoplasmic translation // rRNA processing // translation // translation // translation // translational initiation // translational elongation // translational termination // SRP-dependent cotranslational protein targeting to membrane // gene expression // viral process // viral life cycle // viral transcription // ribosomal …	Ribosome
NM_000661	681.343	704.991	10942.5	11009.5	NM_000661	RPL9	chr4	39455745	4824	749	-	Protein Transcript	IGV	6133	ribosomal protein L9	GO:0005634 // GO:0005730 // GO:0005737 // GO:0005829 // GO:0005840 // GO:0005925 // GO:0016020 // GO:0022625	nucleus // nucleolus // cytoplasm // cytosol // ribosome // focal adhesion // membrane // cytosolic large ribosomal subunit	GO:0003723 // GO:0003735 // GO:0019843	RNA binding // structural constituent of ribosome // rRNA binding	GO:0000184 // GO:0006412 // GO:0006412 // GO:0006413 // GO:0006414 // GO:0006415 // GO:0006614 // GO:0010467 // GO:0016032 // GO:0019058 // GO:0019083 // GO:0044267	nuclear-transcribed mRNA catabolic process, nonsense-mediated decay // translation // translation // translational initiation // translational elongation // translational termination // SRP-dependent cotranslational protein targeting to membrane // gene expression // viral process // viral life cycle // viral transcription // cellular protein metabolic process	Ribosome
NM_178014	657.331	700.857	37632.5	39016	NM_178014	TUBB	chr6	30687978	5226	2670	+	Protein Transcript	IGV	203068	tubulin, beta class I	GO:0005634 // GO:0005641 // GO:0005829 // GO:0005856 // GO:0005874 // GO:0005874 // GO:0036464 // GO:0044297 // GO:0070062	nucleus // nuclear envelope lumen // cytosol // cytoskeleton // microtubule // microtubule // cytoplasmic ribonucleoprotein granule // cell body // extracellular vesicular exosome	GO:0003924 // GO:0005198 // GO:0005200 // GO:0005515 // GO:0005525 // GO:0019904 // GO:0031625 // GO:0032403 // GO:0032794 // GO:0042288	GTPase activity // structural molecule activity // structural constituent of cytoskeleton // protein binding // GTP binding // protein domain specific binding // ubiquitin protein ligase binding // protein complex binding // GTPase activating protein binding // MHC class I protein binding	GO:0000086 // GO:0000278 // GO:0006928 // GO:0006996 // GO:0007017 // GO:0008152 // GO:0009987 // GO:0030705 // GO:0042267 // GO:0051225 // GO:0051258 // GO:0051301	G2/M transition of mitotic cell cycle // mitotic cell cycle // movement of cell or subcellular component // organelle organization // microtubule-based process // metabolic process // cellular process // cytoskeleton-dependent intracellular transport // natural killer cell mediated cytotoxicity // spindle assembly // protein polymerization // cell division	Phagosome // Gap junction // Pathogenic Escherichia coli infection
NM_001030	614.362	692.166	4623.67	5065.33	NM_001030	RPS27	chr1	153963239	1393	351	+	Protein Transcript	IGV	6232	ribosomal protein S27	GO:0005634 // GO:0005829 // GO:0005840 // GO:0022627	nucleus // cytosol // ribosome // cytosolic small ribosomal subunit	GO:0003677 // GO:0003735 // GO:0005515 // GO:0008270 // GO:0044822	DNA binding // structural constituent of ribosome // protein binding // zinc ion binding // poly(A) RNA binding	GO:0000184 // GO:0000278 // GO:0006412 // GO:0006412 // GO:0006412 // GO:0006413 // GO:0006414 // GO:0006415 // GO:0006614 // GO:0008283 // GO:0010467 // GO:0016032 // GO:0019058 // GO:0019083 // GO:0044267	nuclear-transcribed mRNA catabolic process, nonsense-mediated decay // mitotic cell cycle // translation // translation // translation // translational initiation // translational elongation // translational termination // SRP-dependent cotranslational protein targeting to membrane // cell proliferation // gene expression // viral process // viral life cycle // viral transcription // cellular pro…	Ribosome
NM_005617	681.567	689.522	8315.5	8180.17	NM_005617	RPS14	chr5	149823792	5528	569	-	Protein Transcript	IGV	6208	ribosomal protein S14	GO:0005730 // GO:0005737 // GO:0005739 // GO:0005829 // GO:0005925 // GO:0016020 // GO:0022627 // GO:0070062	nucleolus // cytoplasm // mitochondrion // cytosol // focal adhesion // membrane // cytosolic small ribosomal subunit // extracellular vesicular exosome	GO:0003723 // GO:0003735 // GO:0044822 // GO:0045182 // GO:0048027	RNA binding // structural constituent of ribosome // poly(A) RNA binding // translation regulator activity // mRNA 5'-UTR binding	GO:0000028 // GO:0000028 // GO:0000122 // GO:0000184 // GO:0006412 // GO:0006412 // GO:0006412 // GO:0006413 // GO:0006414 // GO:0006415 // GO:0006417 // GO:0006614 // GO:0010467 // GO:0016032 // GO:0019058 // GO:0019083 // GO:0030218 // GO:0030490 // GO:0044267	ribosomal small subunit assembly // ribosomal small subunit assembly // negative regulation of transcription from RNA polymerase II promoter // nuclear-transcribed mRNA catabolic process, nonsense-mediated decay // translation // translation // translation // translational initiation // translational elongation // translational termination // regulation of translation // SRP-dependent cotranslati…	Ribosome
NM_001404	681.197	669.39	22464.5	21465.3	NM_001404	EEF1G	chr11	62327073	14388	1538	-	Protein Transcript	IGV	1937	eukaryotic translation elongation factor 1 gamma	GO:0005634 // GO:0005737 // GO:0005783 // GO:0005829 // GO:0016020 // GO:0070062	nucleus // cytoplasm // endoplasmic reticulum // cytosol // membrane // extracellular vesicular exosome	GO:0003746 // GO:0005515	translation elongation factor activity // protein binding	GO:0006412 // GO:0006414 // GO:0009615 // GO:0010467 // GO:0044267	translation // translational elongation // response to virus // gene expression // cellular protein metabolic process	Legionellosis
NM_000998	597.141	667.918	5352	5821	NM_000998	RPL37A	chr2	217363520	2669	418	+	Protein Transcript	IGV	6168	ribosomal protein L37a	GO:0005634 // GO:0005829 // GO:0005925 // GO:0022625 // GO:0070062	nucleus // cytosol // focal adhesion // cytosolic large ribosomal subunit // extracellular vesicular exosome	GO:0003735 // GO:0044822 // GO:0046872	structural constituent of ribosome // poly(A) RNA binding // metal ion binding	GO:0000184 // GO:0006412 // GO:0006412 // GO:0006413 // GO:0006414 // GO:0006415 // GO:0006614 // GO:0010467 // GO:0016032 // GO:0019058 // GO:0019083 // GO:0044267	nuclear-transcribed mRNA catabolic process, nonsense-mediated decay // translation // translation // translational initiation // translational elongation // translational termination // SRP-dependent cotranslational protein targeting to membrane // gene expression // viral process // viral life cycle // viral transcription // cellular protein metabolic process	Ribosome
NM_002823	521.684	647.088	13467.9	16244	NM_002823	PTMA	chr2	232573235	5016	1204	+	Protein Transcript	IGV	5757	prothymosin, alpha	GO:0005634 // GO:0005654 // GO:0005737 // GO:0070062	nucleus // nucleoplasm // cytoplasm // extracellular vesicular exosome	GO:0005515	protein binding	GO:0006351	transcription, DNA-templated	Epstein-Barr virus infection
NM_006098	700.105	644.871	16648	14911	NM_006098	GNB2L1	chr5	180663928	6979	1109	-	Protein Transcript	IGV	10399	guanine nucleotide binding protein (G protein), beta polypeptide 2-like 1	GO:0001891 // GO:0005634 // GO:0005737 // GO:0005739 // GO:0005829 // GO:0005856 // GO:0015935 // GO:0030425 // GO:0030496 // GO:0043025 // GO:0043204 // GO:0048471 // GO:0070062	phagocytic cup // nucleus // cytoplasm // mitochondrion // cytosol // cytoskeleton // small ribosomal subunit // dendrite // midbody // neuronal cell body // perikaryon // perinuclear region of cytoplasm // extracellular vesicular exosome	GO:0005080 // GO:0005102 // GO:0005515 // GO:0008200 // GO:0008656 // GO:0019899 // GO:0019903 // GO:0030292 // GO:0030971 // GO:0032947 // GO:0042169 // GO:0042803 // GO:0044822	protein kinase C binding // receptor binding // protein binding // ion channel inhibitor activity // cysteine-type endopeptidase activator activity involved in apoptotic process // enzyme binding // protein phosphatase binding // protein tyrosine kinase inhibitor activity // receptor tyrosine kinase binding // protein complex scaffold // SH2 domain binding // protein homodimerization activity // …	GO:0001649 // GO:0001934 // GO:0006919 // GO:0007049 // GO:0007369 // GO:0010629 // GO:0016032 // GO:0017148 // GO:0030178 // GO:0030308 // GO:0030335 // GO:0030822 // GO:0032436 // GO:0032464 // GO:0032464 // GO:0032880 // GO:0043065 // GO:0043065 // GO:0043547 // GO:0048511 // GO:0050765 // GO:0051302 // GO:0051343 // GO:0051726 // GO:0051898 // GO:0051901 // GO:0061099 // GO:0090003 // GO:1900…	osteoblast differentiation // positive regulation of protein phosphorylation // activation of cysteine-type endopeptidase activity involved in apoptotic process // cell cycle // gastrulation // negative regulation of gene expression // viral process // negative regulation of translation // negative regulation of Wnt signaling pathway // negative regulation of cell growth // positive regulation of…	Measles
NM_002778	614.985	635.268	37212.5	37378	NM_002778	PSAP	chr10	73576055	35028	2822	-	Protein Transcript	IGV	5660	prosaposin	GO:0005576 // GO:0005615 // GO:0005615 // GO:0005654 // GO:0005730 // GO:0005739 // GO:0005765 // GO:0005794 // GO:0016021 // GO:0043202 // GO:0043231 // GO:0070062	extracellular region // extracellular space // extracellular space // nucleoplasm // nucleolus // mitochondrion // lysosomal membrane // Golgi apparatus // integral component of membrane // lysosomal lumen // intracellular membrane-bounded organelle // extracellular vesicular exosome	GO:0005515 // GO:0008047 // GO:0008289	protein binding // enzyme activator activity // lipid binding	GO:0002576 // GO:0006665 // GO:0006687 // GO:0006869 // GO:0007596 // GO:0019216 // GO:0030168 // GO:0043085 // GO:0043408 // GO:0044281 // GO:0060736 // GO:0060742 // GO:0071310	platelet degranulation // sphingolipid metabolic process // glycosphingolipid metabolic process // lipid transport // blood coagulation // regulation of lipid metabolic process // platelet activation // positive regulation of catalytic activity // regulation of MAPK cascade // small molecule metabolic process // prostate gland growth // epithelial cell differentiation involved in prostate gland d…	Lysosome
NM_007104	637.494	631.645	9828.17	9469	NM_007104	RPL10A	chr6	35436178	2381	719	+	Protein Transcript	IGV	4736	ribosomal protein L10a	GO:0005634 // GO:0005730 // GO:0005737 // GO:0005739 // GO:0005829 // GO:0005925 // GO:0016020 // GO:0022625 // GO:0070062	nucleus // nucleolus // cytoplasm // mitochondrion // cytosol // focal adhesion // membrane // cytosolic large ribosomal subunit // extracellular vesicular exosome	GO:0003735 // GO:0005515 // GO:0044822	structural constituent of ribosome // protein binding // poly(A) RNA binding	GO:0000184 // GO:0006412 // GO:0006412 // GO:0006413 // GO:0006414 // GO:0006415 // GO:0006614 // GO:0009653 // GO:0010467 // GO:0016032 // GO:0019058 // GO:0019083 // GO:0044267	nuclear-transcribed mRNA catabolic process, nonsense-mediated decay // translation // translation // translational initiation // translational elongation // translational termination // SRP-dependent cotranslational protein targeting to membrane // anatomical structure morphogenesis // gene expression // viral process // viral life cycle // viral transcription // cellular protein metabolic process	Ribosome
NM_001079862	561.186	631.4	7520.64	8227.86	NM_001079862	DBI	chr2	120124500	5628	625	+	Protein Transcript	IGV	1622	diazepam binding inhibitor (GABA receptor modulator, acyl-CoA binding protein)	GO:0005739 // GO:0005783 // GO:0005794 // GO:0005794 // GO:0070062 // GO:0097038	mitochondrion // endoplasmic reticulum // Golgi apparatus // Golgi apparatus // extracellular vesicular exosome // perinuclear endoplasmic reticulum	GO:0008289 // GO:0030156 // GO:0036042 // GO:0046983	lipid binding // benzodiazepine receptor binding // long-chain fatty acyl-CoA binding // protein dimerization activity	GO:0001662 // GO:0001942 // GO:0006641 // GO:0006810 // GO:0007611 // GO:0018345 // GO:0021670 // GO:0036151 // GO:0060291	behavioral fear response // hair follicle development // triglyceride metabolic process // transport // learning or memory // protein palmitoylation // lateral ventricle development // phosphatidylcholine acyl-chain remodeling // long-term synaptic potentiation	PPAR signaling pathway
NM_079423	662.221	630.045	10848.4	10036.2	NM_079423	MYL6	chr12	56552045	3322	764	+	Protein Transcript	IGV	4637	myosin, light chain 6, alkali, smooth muscle and non-muscle	GO:0005829 // GO:0016020 // GO:0016459 // GO:0016461 // GO:0031982 // GO:0070062	cytosol // membrane // myosin complex // unconventional myosin complex // vesicle // extracellular vesicular exosome	GO:0003774 // GO:0005509 // GO:0005515 // GO:0008307 // GO:0030898	motor activity // calcium ion binding // protein binding // structural constituent of muscle // actin-dependent ATPase activity	GO:0006936 // GO:0007411 // GO:0007519 // GO:0008152 // GO:0008152 // GO:0030049 // GO:0048013	muscle contraction // axon guidance // skeletal muscle tissue development // metabolic process // metabolic process // muscle filament sliding // ephrin receptor signaling pathway	Vascular smooth muscle contraction // Oxytocin signaling pathway
NM_001154	608.456	628.636	20861.5	20958	NM_001154	ANXA5	chr4	122589152	28996	1599	-	Protein Transcript	IGV	308	annexin A5	GO:0005622 // GO:0005737 // GO:0005925 // GO:0009897 // GO:0016020 // GO:0070062 // GO:0072563	intracellular // cytoplasm // focal adhesion // external side of plasma membrane // membrane // extracellular vesicular exosome // endothelial microparticle	GO:0004859 // GO:0005509 // GO:0005543 // GO:0005544	phospholipase inhibitor activity // calcium ion binding // phospholipid binding // calcium-dependent phospholipid binding	GO:0007165 // GO:0007596 // GO:0010033 // GO:0043066 // GO:0043086 // GO:0050819	signal transduction // blood coagulation // response to organic substance // negative regulation of apoptotic process // negative regulation of catalytic activity // negative regulation of coagulation	-
NM_033546	601.975	623.338	12985.1	13074.5	NM_033546	MYL12B	chr18	3262111	16172	1006	+	Protein Transcript	IGV	103910	myosin, light chain 12B, regulatory	GO:0001725 // GO:0005829 // GO:0016460 // GO:0030018 // GO:0045177 // GO:0070062	stress fiber // cytosol // myosin II complex // Z disc // apical part of cell // extracellular vesicular exosome	GO:0005509 // GO:0005515	calcium ion binding // protein binding	GO:0006936 // GO:0007411 // GO:0008360 // GO:0048013	muscle contraction // axon guidance // regulation of cell shape // ephrin receptor signaling pathway	Focal adhesion // Tight junction // Platelet activation // Leukocyte transendothelial migration // Regulation of actin cytoskeleton
NM_003290	585.558	600.077	33209.6	33092.9	NM_003290	TPM4	chr19	16187135	26679	2645	+	Protein Transcript	IGV	7171	tropomyosin 4	GO:0001725 // GO:0002102 // GO:0005829 // GO:0005856 // GO:0005862 // GO:0005925 // GO:0016020 // GO:0030863 // GO:0031941 // GO:0070062	stress fiber // podosome // cytosol // cytoskeleton // muscle thin filament tropomyosin // focal adhesion // membrane // cortical cytoskeleton // filamentous actin // extracellular vesicular exosome	GO:0003779 // GO:0005509 // GO:0008307	actin binding // calcium ion binding // structural constituent of muscle	GO:0001649 // GO:0006928 // GO:0006936 // GO:0030049	osteoblast differentiation // movement of cell or subcellular component // muscle contraction // muscle filament sliding	Cardiac muscle contraction // Adrenergic signaling in cardiomyocytes // Hypertrophic cardiomyopathy (HCM) // Dilated cardiomyopathy
NM_003289	637.956	598.835	18152.2	16568.4	NM_003289	TPM2	chr9	35682923	7131	1327	-	Protein Transcript	IGV	7169	tropomyosin 2 (beta)	GO:0005829 // GO:0005862	cytosol // muscle thin filament tropomyosin	GO:0003779 // GO:0008307	actin binding // structural constituent of muscle	GO:0006936 // GO:0030049 // GO:0043462	muscle contraction // muscle filament sliding // regulation of ATPase activity	Cardiac muscle contraction // Adrenergic signaling in cardiomyocytes // Hypertrophic cardiomyopathy (HCM) // Dilated cardiomyopathy
NM_005063	570.397	597.583	66876.5	68128.5	NM_005063	SCD	chr10	102106772	17817	5468	+	Protein Transcript	IGV	6319	stearoyl-CoA desaturase (delta-9-desaturase)	GO:0005783 // GO:0005789 // GO:0016020 // GO:0016021	endoplasmic reticulum // endoplasmic reticulum membrane // membrane // integral component of membrane	GO:0004768 // GO:0005506	stearoyl-CoA 9-desaturase activity // iron ion binding	GO:0006633 // GO:0055114	fatty acid biosynthetic process // oxidation-reduction process	Biosynthesis of unsaturated fatty acids // Fatty acid metabolism // PPAR signaling pathway // AMPK signaling pathway
NM_001030009	564.179	596.841	5770.33	5935.78	NM_001030009	RPS15A	chr16	18794277	7380	477	-	Protein Transcript	IGV	6210	ribosomal protein S15a	GO:0005737 // GO:0005829 // GO:0016020 // GO:0022627 // GO:0070062	cytoplasm // cytosol // membrane // cytosolic small ribosomal subunit // extracellular vesicular exosome	GO:0003723 // GO:0003735 // GO:0003735 // GO:0044822	RNA binding // structural constituent of ribosome // structural constituent of ribosome // poly(A) RNA binding	GO:0000184 // GO:0006412 // GO:0006412 // GO:0006412 // GO:0006413 // GO:0006414 // GO:0006415 // GO:0006614 // GO:0008284 // GO:0009615 // GO:0010467 // GO:0016032 // GO:0019058 // GO:0019083 // GO:0044267 // GO:0045787	nuclear-transcribed mRNA catabolic process, nonsense-mediated decay // translation // translation // translation // translational initiation // translational elongation // translational termination // SRP-dependent cotranslational protein targeting to membrane // positive regulation of cell proliferation // response to virus // gene expression // viral process // viral life cycle // viral transcr…	Ribosome
NM_000975	573.169	595.052	7791.83	7865.87	NM_000975	RPL11	chr1	24018269	4647	634	+	Protein Transcript	IGV	6135	ribosomal protein L11	GO:0005730 // GO:0005737 // GO:0005829 // GO:0016020 // GO:0022625 // GO:0070062	nucleolus // cytoplasm // cytosol // membrane // cytosolic large ribosomal subunit // extracellular vesicular exosome	GO:0003723 // GO:0003735 // GO:0005515 // GO:0019843 // GO:0044822	RNA binding // structural constituent of ribosome // protein binding // rRNA binding // poly(A) RNA binding	GO:0000184 // GO:0006364 // GO:0006412 // GO:0006412 // GO:0006413 // GO:0006414 // GO:0006415 // GO:0006605 // GO:0006614 // GO:0010467 // GO:0016032 // GO:0019058 // GO:0019083 // GO:0034504 // GO:0042273 // GO:0044267	nuclear-transcribed mRNA catabolic process, nonsense-mediated decay // rRNA processing // translation // translation // translational initiation // translational elongation // translational termination // protein targeting // SRP-dependent cotranslational protein targeting to membrane // gene expression // viral process // viral life cycle // viral transcription // protein localization to nucleus…	Ribosome
NM_000389	466.334	581.555	21588.3	26178.6	NM_000389	CDKN1A	chr6	36646456	8661	2159	+	Protein Transcript	IGV	1026	cyclin-dependent kinase inhibitor 1A (p21, Cip1)	GO:0000307 // GO:0005634 // GO:0005654 // GO:0005654 // GO:0005829 // GO:0043231 // GO:0048471 // GO:0070557	cyclin-dependent protein kinase holoenzyme complex // nucleus // nucleoplasm // nucleoplasm // cytosol // intracellular membrane-bounded organelle // perinuclear region of cytoplasm // PCNA-p21 complex	GO:0004861 // GO:0005515 // GO:0019912 // GO:0030332 // GO:0031625 // GO:0032403 // GO:0046872	cyclin-dependent protein serine/threonine kinase inhibitor activity // protein binding // cyclin-dependent protein kinase activating kinase activity // cyclin binding // ubiquitin protein ligase binding // protein complex binding // metal ion binding	GO:0000079 // GO:0000082 // GO:0000082 // GO:0000086 // GO:0000278 // GO:0006468 // GO:0006974 // GO:0006977 // GO:0006977 // GO:0007050 // GO:0007050 // GO:0007173 // GO:0007265 // GO:0008285 // GO:0008285 // GO:0008543 // GO:0009636 // GO:0010165 // GO:0010243 // GO:0010629 // GO:0030308 // GO:0030890 // GO:0031100 // GO:0031668 // GO:0033158 // GO:0034605 // GO:0038095 // GO:0042326 // GO:0042…	regulation of cyclin-dependent protein serine/threonine kinase activity // G1/S transition of mitotic cell cycle // G1/S transition of mitotic cell cycle // G2/M transition of mitotic cell cycle // mitotic cell cycle // protein phosphorylation // cellular response to DNA damage stimulus // DNA damage response, signal transduction by p53 class mediator resulting in cell cycle arrest // DNA damage …	ErbB signaling pathway // HIF-1 signaling pathway // FoxO signaling pathway // Cell cycle // p53 signaling pathway // PI3K-Akt signaling pathway // Oxytocin signaling pathway // Hepatitis C // Hepatitis B // HTLV-I infection // Epstein-Barr virus infection // Pathways in cancer // Transcriptional misregulation in cancer // Viral carcinogenesis // Proteoglycans in cancer // MicroRNAs in cancer // …
NM_053056	517.299	567.817	47573.5	50777	NM_053056	CCND1	chr11	69455873	13370	4289	+	Protein Transcript	IGV	595	cyclin D1	GO:0000307 // GO:0005622 // GO:0005634 // GO:0005654 // GO:0005654 // GO:0005829 // GO:0005923 // GO:0016020 // GO:0017053	cyclin-dependent protein kinase holoenzyme complex // intracellular // nucleus // nucleoplasm // nucleoplasm // cytosol // tight junction // membrane // transcriptional repressor complex	GO:0003714 // GO:0004672 // GO:0005515 // GO:0008134 // GO:0016538 // GO:0019899 // GO:0019901 // GO:0032403 // GO:0042826 // GO:0070064	transcription corepressor activity // protein kinase activity // protein binding // transcription factor binding // cyclin-dependent protein serine/threonine kinase regulator activity // enzyme binding // protein kinase binding // protein complex binding // histone deacetylase binding // proline-rich region binding	GO:0000082 // GO:0000082 // GO:0000122 // GO:0000278 // GO:0000320 // GO:0001889 // GO:0001934 // GO:0006325 // GO:0006351 // GO:0006468 // GO:0006974 // GO:0007219 // GO:0007595 // GO:0010039 // GO:0010165 // GO:0010243 // GO:0010971 // GO:0030178 // GO:0030857 // GO:0030968 // GO:0031100 // GO:0031571 // GO:0032026 // GO:0033197 // GO:0033327 // GO:0033598 // GO:0033601 // GO:0042493 // GO:0043…	G1/S transition of mitotic cell cycle // G1/S transition of mitotic cell cycle // negative regulation of transcription from RNA polymerase II promoter // mitotic cell cycle // re-entry into mitotic cell cycle // liver development // positive regulation of protein phosphorylation // chromatin organization // transcription, DNA-templated // protein phosphorylation // cellular response to DNA damage…	FoxO signaling pathway // Cell cycle // p53 signaling pathway // PI3K-Akt signaling pathway // AMPK signaling pathway // Wnt signaling pathway // Hippo signaling pathway // Focal adhesion // Jak-STAT signaling pathway // Prolactin signaling pathway // Thyroid hormone signaling pathway // Oxytocin signaling pathway // Hepatitis B // Measles // HTLV-I infection // Pathways in cancer // Viral carcin…
NM_002952	621.239	559.188	12548.1	10982.7	NM_002952	RPS2	chr16	2012062	2766	942	-	Protein Transcript	IGV	6187	ribosomal protein S2	GO:0005634 // GO:0005654 // GO:0005730 // GO:0005737 // GO:0005829 // GO:0005925 // GO:0016020 // GO:0022627 // GO:0070062	nucleus // nucleoplasm // nucleolus // cytoplasm // cytosol // focal adhesion // membrane // cytosolic small ribosomal subunit // extracellular vesicular exosome	GO:0003729 // GO:0003735 // GO:0005515 // GO:0017134 // GO:0019899 // GO:0044822	mRNA binding // structural constituent of ribosome // protein binding // fibroblast growth factor binding // enzyme binding // poly(A) RNA binding	GO:0000184 // GO:0006412 // GO:0006412 // GO:0006412 // GO:0006413 // GO:0006414 // GO:0006415 // GO:0006614 // GO:0010467 // GO:0016032 // GO:0019058 // GO:0019083 // GO:0044267 // GO:0051347	nuclear-transcribed mRNA catabolic process, nonsense-mediated decay // translation // translation // translation // translational initiation // translational elongation // translational termination // SRP-dependent cotranslational protein targeting to membrane // gene expression // viral process // viral life cycle // viral transcription // cellular protein metabolic process // positive regulatio…	Ribosome
NM_000986	543.921	557.879	6554.5	6537	NM_000986	RPL24	chr3	101399934	5630	562	-	Protein Transcript	IGV	6152	ribosomal protein L24	GO:0005829 // GO:0016020 // GO:0022625 // GO:0070062	cytosol // membrane // cytosolic large ribosomal subunit // extracellular vesicular exosome	GO:0003723 // GO:0003735 // GO:0044822	RNA binding // structural constituent of ribosome // poly(A) RNA binding	GO:0000184 // GO:0006412 // GO:0006412 // GO:0006413 // GO:0006414 // GO:0006415 // GO:0006614 // GO:0010467 // GO:0016032 // GO:0019058 // GO:0019083 // GO:0044267	nuclear-transcribed mRNA catabolic process, nonsense-mediated decay // translation // translation // translational initiation // translational elongation // translational termination // SRP-dependent cotranslational protein targeting to membrane // gene expression // viral process // viral life cycle // viral transcription // cellular protein metabolic process	Ribosome
NM_005507	541.522	549.198	14595.5	14393.5	NM_005507	CFL1	chr11	65622285	3520	1257	-	Protein Transcript	IGV	1072	cofilin 1 (non-muscle)	GO:0005615 // GO:0005634 // GO:0005737 // GO:0005911 // GO:0005925 // GO:0016020 // GO:0016363 // GO:0030864 // GO:0031258 // GO:0031982 // GO:0032587 // GO:0070062	extracellular space // nucleus // cytoplasm // cell-cell junction // focal adhesion // membrane // nuclear matrix // cortical actin cytoskeleton // lamellipodium membrane // vesicle // ruffle membrane // extracellular vesicular exosome	GO:0003779 // GO:0005515	actin binding // protein binding	GO:0000281 // GO:0001755 // GO:0001842 // GO:0002576 // GO:0006468 // GO:0006606 // GO:0007010 // GO:0007266 // GO:0007411 // GO:0007596 // GO:0009615 // GO:0022604 // GO:0030010 // GO:0030036 // GO:0030042 // GO:0030168 // GO:0030836 // GO:0038096 // GO:0043066 // GO:0043200 // GO:0045087 // GO:0045792 // GO:0048013 // GO:0061001	mitotic cytokinesis // neural crest cell migration // neural fold formation // platelet degranulation // protein phosphorylation // protein import into nucleus // cytoskeleton organization // Rho protein signal transduction // axon guidance // blood coagulation // response to virus // regulation of cell morphogenesis // establishment of cell polarity // actin cytoskeleton organization // actin fi…	Axon guidance // Fc gamma R-mediated phagocytosis // Regulation of actin cytoskeleton // Pertussis
NM_000989	528.752	549.14	6281	6343	NM_000989	RPL30	chr8	99053938	3881	554	-	Protein Transcript	IGV	6156	ribosomal protein L30	GO:0005634 // GO:0005737 // GO:0005829 // GO:0005925 // GO:0016020 // GO:0022625 // GO:0022625 // GO:0070062	nucleus // cytoplasm // cytosol // focal adhesion // membrane // cytosolic large ribosomal subunit // cytosolic large ribosomal subunit // extracellular vesicular exosome	GO:0003723 // GO:0003735 // GO:0003735 // GO:0005515 // GO:0044822	RNA binding // structural constituent of ribosome // structural constituent of ribosome // protein binding // poly(A) RNA binding	GO:0000184 // GO:0006412 // GO:0006412 // GO:0006413 // GO:0006414 // GO:0006415 // GO:0006614 // GO:0010467 // GO:0016032 // GO:0019058 // GO:0019083 // GO:0044267	nuclear-transcribed mRNA catabolic process, nonsense-mediated decay // translation // translation // translational initiation // translational elongation // translational termination // SRP-dependent cotranslational protein targeting to membrane // gene expression // viral process // viral life cycle // viral transcription // cellular protein metabolic process	Ribosome
NM_001743	512.382	537.835	14304.5	14600.3	NM_001743	CALM2	chr2	47387221	16520	1302	-	Protein Transcript	IGV	805	calmodulin 2 (phosphorylase kinase, delta)	GO:0000922 // GO:0005576 // GO:0005634 // GO:0005654 // GO:0005737 // GO:0005813 // GO:0005829 // GO:0005876 // GO:0005886 // GO:0030017 // GO:0030426 // GO:0031982 // GO:0034704 // GO:0070062	spindle pole // extracellular region // nucleus // nucleoplasm // cytoplasm // centrosome // cytosol // spindle microtubule // plasma membrane // sarcomere // growth cone // vesicle // calcium channel complex // extracellular vesicular exosome	GO:0005509 // GO:0005509 // GO:0005515 // GO:0008179 // GO:0019901 // GO:0019904 // GO:0030235 // GO:0031432 // GO:0031800 // GO:0031996 // GO:0031997 // GO:0043274 // GO:0043539 // GO:0043548 // GO:0044325 // GO:0048306 // GO:0050998 // GO:0072542	calcium ion binding // calcium ion binding // protein binding // adenylate cyclase binding // protein kinase binding // protein domain specific binding // nitric-oxide synthase regulator activity // titin binding // type 3 metabotropic glutamate receptor binding // thioesterase binding // N-terminal myristoylation domain binding // phospholipase binding // protein serine/threonine kinase activato…	GO:0001975 // GO:0002027 // GO:0002576 // GO:0005513 // GO:0005975 // GO:0005980 // GO:0006006 // GO:0006936 // GO:0006996 // GO:0007005 // GO:0007165 // GO:0007173 // GO:0007186 // GO:0007190 // GO:0007202 // GO:0007268 // GO:0007596 // GO:0007603 // GO:0008543 // GO:0009405 // GO:0010800 // GO:0010801 // GO:0010880 // GO:0010881 // GO:0016056 // GO:0021762 // GO:0022400 // GO:0030168 // GO:0030…	response to amphetamine // regulation of heart rate // platelet degranulation // detection of calcium ion // carbohydrate metabolic process // glycogen catabolic process // glucose metabolic process // muscle contraction // organelle organization // mitochondrion organization // signal transduction // epidermal growth factor receptor signaling pathway // G-protein coupled receptor signaling pathw…	Ras signaling pathway // Rap1 signaling pathway // Calcium signaling pathway // cGMP-PKG signaling pathway // cAMP signaling pathway // Phosphatidylinositol signaling system // Oocyte meiosis // Adrenergic signaling in cardiomyocytes // Vascular smooth muscle contraction // Circadian entrainment // Long-term potentiation // Neurotrophin signaling pathway // Dopaminergic synapse // Olfactory trans…
NM_000364	531.472	536.035	13469.9	13210.3	NM_000364	TNNT2	chr1	201328136	18693	1182	-	Protein Transcript	IGV	7139	troponin T type 2 (cardiac)	GO:0005829 // GO:0005861 // GO:0005865 // GO:0030017	cytosol // troponin complex // striated muscle thin filament // sarcomere	GO:0003779 // GO:0005200 // GO:0005523 // GO:0016887 // GO:0030172 // GO:0031013	actin binding // structural constituent of cytoskeleton // tropomyosin binding // ATPase activity // troponin C binding // troponin I binding	GO:0006937 // GO:0008016 // GO:0008152 // GO:0030049 // GO:0030049 // GO:0032780 // GO:0032781 // GO:0045214 // GO:0051592 // GO:0051592 // GO:0055009 // GO:0055010	regulation of muscle contraction // regulation of heart contraction // metabolic process // muscle filament sliding // muscle filament sliding // negative regulation of ATPase activity // positive regulation of ATPase activity // sarcomere organization // response to calcium ion // response to calcium ion // atrial cardiac muscle tissue morphogenesis // ventricular cardiac muscle tissue morphogen…	Cardiac muscle contraction // Adrenergic signaling in cardiomyocytes // Hypertrophic cardiomyopathy (HCM) // Dilated cardiomyopathy
NM_000969	537.406	536.003	11880.3	11522	NM_000969	RPL5	chr1	93297594	9888	1031	+	Protein Transcript	IGV	6125	ribosomal protein L5	GO:0005634 // GO:0005730 // GO:0005737 // GO:0005829 // GO:0005925 // GO:0016020 // GO:0022625 // GO:0030529 // GO:0070062	nucleus // nucleolus // cytoplasm // cytosol // focal adhesion // membrane // cytosolic large ribosomal subunit // ribonucleoprotein complex // extracellular vesicular exosome	GO:0003723 // GO:0003735 // GO:0005515 // GO:0008097 // GO:0044822	RNA binding // structural constituent of ribosome // protein binding // 5S rRNA binding // poly(A) RNA binding	GO:0000184 // GO:0006364 // GO:0006412 // GO:0006412 // GO:0006413 // GO:0006414 // GO:0006415 // GO:0006614 // GO:0010467 // GO:0016032 // GO:0019058 // GO:0019083 // GO:0042273 // GO:0044267	nuclear-transcribed mRNA catabolic process, nonsense-mediated decay // rRNA processing // translation // translation // translational initiation // translational elongation // translational termination // SRP-dependent cotranslational protein targeting to membrane // gene expression // viral process // viral life cycle // viral transcription // ribosomal large subunit biogenesis // cellular prote…	Ribosome
NM_003246	703.263	535.526	87310	64649	NM_003246	THBS1	chr15	39873280	16389	5790	+	Protein Transcript	IGV	7057	thrombospondin 1	GO:0005576 // GO:0005577 // GO:0005615 // GO:0005783 // GO:0005788 // GO:0009897 // GO:0009986 // GO:0016529 // GO:0030141 // GO:0031012 // GO:0031012 // GO:0031012 // GO:0031012 // GO:0031091 // GO:0031093 // GO:0070062	extracellular region // fibrinogen complex // extracellular space // endoplasmic reticulum // endoplasmic reticulum lumen // external side of plasma membrane // cell surface // sarcoplasmic reticulum // secretory granule // extracellular matrix // extracellular matrix // extracellular matrix // extracellular matrix // platelet alpha granule // platelet alpha granule lumen // extracellular vesicul…	GO:0001786 // GO:0001948 // GO:0001968 // GO:0005178 // GO:0005509 // GO:0005515 // GO:0008201 // GO:0017134 // GO:0030169 // GO:0042802 // GO:0043236 // GO:0043394 // GO:0050431 // GO:0050431 // GO:0070051 // GO:0070052	phosphatidylserine binding // glycoprotein binding // fibronectin binding // integrin binding // calcium ion binding // protein binding // heparin binding // fibroblast growth factor binding // low-density lipoprotein particle binding // identical protein binding // laminin binding // proteoglycan binding // transforming growth factor beta binding // transforming growth factor beta binding // fib…	GO:0000187 // GO:0001666 // GO:0001937 // GO:0001937 // GO:0001953 // GO:0002040 // GO:0002544 // GO:0002576 // GO:0002581 // GO:0002605 // GO:0003151 // GO:0003197 // GO:0003417 // GO:0006493 // GO:0006955 // GO:0006986 // GO:0007050 // GO:0007155 // GO:0007596 // GO:0009612 // GO:0009749 // GO:0010595 // GO:0010596 // GO:0010748 // GO:0010751 // GO:0010754 // GO:0010757 // GO:0010759 // GO:0010…	activation of MAPK activity // response to hypoxia // negative regulation of endothelial cell proliferation // negative regulation of endothelial cell proliferation // negative regulation of cell-matrix adhesion // sprouting angiogenesis // chronic inflammatory response // platelet degranulation // negative regulation of antigen processing and presentation of peptide or polysaccharide antigen via…	Rap1 signaling pathway // p53 signaling pathway // Phagosome // PI3K-Akt signaling pathway // TGF-beta signaling pathway // Focal adhesion // ECM-receptor interaction // Malaria // Proteoglycans in cancer // MicroRNAs in cancer // Bladder cancer
NM_002295	558.576	534.987	14013.2	13050.6	NM_002295	RPSA	chr3	39448180	5853	1170	+	Protein Transcript	IGV	3921	ribosomal protein SA	GO:0005634 // GO:0005737 // GO:0005737 // GO:0005829 // GO:0005886 // GO:0016020 // GO:0022627 // GO:0030686 // GO:0070062	nucleus // cytoplasm // cytoplasm // cytosol // plasma membrane // membrane // cytosolic small ribosomal subunit // 90S preribosome // extracellular vesicular exosome	GO:0003735 // GO:0005055 // GO:0005515 // GO:0043022 // GO:0043236 // GO:0044822	structural constituent of ribosome // laminin receptor activity // protein binding // ribosome binding // laminin binding // poly(A) RNA binding	GO:0000028 // GO:0000184 // GO:0000447 // GO:0000461 // GO:0006407 // GO:0006412 // GO:0006412 // GO:0006412 // GO:0006413 // GO:0006414 // GO:0006415 // GO:0006614 // GO:0007155 // GO:0010467 // GO:0016032 // GO:0019058 // GO:0019083 // GO:0044267	ribosomal small subunit assembly // nuclear-transcribed mRNA catabolic process, nonsense-mediated decay // endonucleolytic cleavage in ITS1 to separate SSU-rRNA from 5.8S rRNA and LSU-rRNA from tricistronic rRNA transcript (SSU-rRNA, 5.8S rRNA, LSU-rRNA) // endonucleolytic cleavage to generate mature 3'-end of SSU-rRNA from (SSU-rRNA, 5.8S rRNA, LSU-rRNA) // rRNA export from nucleus // translatio…	Ribosome
NM_002211	529.093	531.506	43904.7	42886.6	NM_002211	ITGB1	chr10	33189246	58048	3870	-	Protein Transcript	IGV	3688	integrin, beta 1 (fibronectin receptor, beta polypeptide, antigen CD29 includes MDF2, MSK12)	GO:0001669 // GO:0001726 // GO:0005604 // GO:0005737 // GO:0005886 // GO:0005886 // GO:0005886 // GO:0005925 // GO:0005925 // GO:0008305 // GO:0009897 // GO:0009986 // GO:0014704 // GO:0016020 // GO:0030027 // GO:0030056 // GO:0030175 // GO:0031594 // GO:0032154 // GO:0032587 // GO:0032587 // GO:0034665 // GO:0034666 // GO:0034667 // GO:0034677 // GO:0034678 // GO:0034679 // GO:0034680 // GO:0034…	acrosomal vesicle // ruffle // basement membrane // cytoplasm // plasma membrane // plasma membrane // plasma membrane // focal adhesion // focal adhesion // integrin complex // external side of plasma membrane // cell surface // intercalated disc // membrane // lamellipodium // hemidesmosome // filopodium // neuromuscular junction // cleavage furrow // ruffle membrane // ruffle membrane // integ…	GO:0001618 // GO:0001948 // GO:0001968 // GO:0002020 // GO:0003779 // GO:0005178 // GO:0005515 // GO:0019901 // GO:0019904 // GO:0042277 // GO:0043236 // GO:0046872 // GO:0046982 // GO:0046982 // GO:0050839 // GO:0051393 // GO:0098639	virus receptor activity // glycoprotein binding // fibronectin binding // protease binding // actin binding // integrin binding // protein binding // protein kinase binding // protein domain specific binding // peptide binding // laminin binding // metal ion binding // protein heterodimerization activity // protein heterodimerization activity // cell adhesion molecule binding // alpha-actinin bin…	GO:0000082 // GO:0001701 // GO:0001708 // GO:0001894 // GO:0002042 // GO:0006874 // GO:0006968 // GO:0007156 // GO:0007159 // GO:0007160 // GO:0007161 // GO:0007179 // GO:0007229 // GO:0007411 // GO:0007596 // GO:0008277 // GO:0008284 // GO:0008285 // GO:0008354 // GO:0008542 // GO:0010710 // GO:0010811 // GO:0010976 // GO:0014823 // GO:0016477 // GO:0021943 // GO:0030183 // GO:0030198 // GO:0030…	G1/S transition of mitotic cell cycle // in utero embryonic development // cell fate specification // tissue homeostasis // cell migration involved in sprouting angiogenesis // cellular calcium ion homeostasis // cellular defense response // homophilic cell adhesion via plasma membrane adhesion molecules // leukocyte cell-cell adhesion // cell-matrix adhesion // calcium-independent cell-matrix ad…	Rap1 signaling pathway // Phagosome // PI3K-Akt signaling pathway // Axon guidance // Focal adhesion // ECM-receptor interaction // Cell adhesion molecules (CAMs) // Platelet activation // Leukocyte transendothelial migration // Regulation of actin cytoskeleton // Bacterial invasion of epithelial cells // Pathogenic Escherichia coli infection // Shigellosis // Pertussis // Leishmaniasis // Toxopl…
NM_001003	556.777	527.601	6112.49	5632.19	NM_001003	RPLP1	chr15	69745159	2726	512	+	Protein Transcript	IGV	6176	ribosomal protein, large, P1	GO:0005737 // GO:0005829 // GO:0005925 // GO:0022625 // GO:0070062	cytoplasm // cytosol // focal adhesion // cytosolic large ribosomal subunit // extracellular vesicular exosome	GO:0003723 // GO:0003735 // GO:0005515	RNA binding // structural constituent of ribosome // protein binding	GO:0000184 // GO:0006412 // GO:0006412 // GO:0006413 // GO:0006414 // GO:0006415 // GO:0006614 // GO:0010467 // GO:0016032 // GO:0019058 // GO:0019083 // GO:0044267	nuclear-transcribed mRNA catabolic process, nonsense-mediated decay // translation // translation // translational initiation // translational elongation // translational termination // SRP-dependent cotranslational protein targeting to membrane // gene expression // viral process // viral life cycle // viral transcription // cellular protein metabolic process	Ribosome
NM_001023	474.791	518.966	8541.46	9078.26	NM_001023	RPS20	chr8	56985368	1773	839	-	Protein Transcript	IGV	6224	ribosomal protein S20	GO:0005737 // GO:0005829 // GO:0016020 // GO:0022627 // GO:0070062	cytoplasm // cytosol // membrane // cytosolic small ribosomal subunit // extracellular vesicular exosome	GO:0003735 // GO:0003735 // GO:0005515 // GO:0044822	structural constituent of ribosome // structural constituent of ribosome // protein binding // poly(A) RNA binding	GO:0000184 // GO:0002181 // GO:0006412 // GO:0006412 // GO:0006412 // GO:0006413 // GO:0006414 // GO:0006415 // GO:0006614 // GO:0010467 // GO:0016032 // GO:0019058 // GO:0019083 // GO:0044267	nuclear-transcribed mRNA catabolic process, nonsense-mediated decay // cytoplasmic translation // translation // translation // translation // translational initiation // translational elongation // translational termination // SRP-dependent cotranslational protein targeting to membrane // gene expression // viral process // viral life cycle // viral transcription // cellular protein metabolic pr…	Ribosome
NM_000988	479.699	518.873	5040	5301	NM_000988	RPL27	chr17	41150446	4526	490	+	Protein Transcript	IGV	6155	ribosomal protein L27	GO:0005634 // GO:0005829 // GO:0005840 // GO:0005925 // GO:0016020 // GO:0022625 // GO:0030529 // GO:0070062	nucleus // cytosol // ribosome // focal adhesion // membrane // cytosolic large ribosomal subunit // ribonucleoprotein complex // extracellular vesicular exosome	GO:0003735 // GO:0003735 // GO:0044822	structural constituent of ribosome // structural constituent of ribosome // poly(A) RNA binding	GO:0000184 // GO:0006412 // GO:0006412 // GO:0006413 // GO:0006414 // GO:0006415 // GO:0006614 // GO:0010467 // GO:0016032 // GO:0019058 // GO:0019083 // GO:0044267	nuclear-transcribed mRNA catabolic process, nonsense-mediated decay // translation // translation // translational initiation // translational elongation // translational termination // SRP-dependent cotranslational protein targeting to membrane // gene expression // viral process // viral life cycle // viral transcription // cellular protein metabolic process	Ribosome
NM_021104	466.348	513.792	4689.74	5024.12	NM_021104	RPL41	chr12	56510374	1243	469	+	Protein Transcript	IGV	6171	ribosomal protein L41	GO:0005829 // GO:0022625	cytosol // cytosolic large ribosomal subunit	GO:0003723 // GO:0003735	RNA binding // structural constituent of ribosome	GO:0000184 // GO:0006412 // GO:0006412 // GO:0006413 // GO:0006414 // GO:0006415 // GO:0006614 // GO:0010467 // GO:0016032 // GO:0019058 // GO:0019083 // GO:0044267	nuclear-transcribed mRNA catabolic process, nonsense-mediated decay // translation // translation // translational initiation // translational elongation // translational termination // SRP-dependent cotranslational protein targeting to membrane // gene expression // viral process // viral life cycle // viral transcription // cellular protein metabolic process	Ribosome
NM_006471	514.582	504.442	13571.5	12936.6	NM_006471	MYL12A	chr18	3247528	8708	1230	+	Protein Transcript	IGV	10627	myosin, light chain 12A, regulatory, non-sarcomeric	GO:0001725 // GO:0005829 // GO:0016460 // GO:0030018 // GO:0070062	stress fiber // cytosol // myosin II complex // Z disc // extracellular vesicular exosome	GO:0005509 // GO:0005515 // GO:0035254	calcium ion binding // protein binding // glutamate receptor binding	GO:0007411 // GO:0008360 // GO:0048013 // GO:0070527 // GO:0072661	axon guidance // regulation of cell shape // ephrin receptor signaling pathway // platelet aggregation // protein targeting to plasma membrane	Focal adhesion // Tight junction // Platelet activation // Leukocyte transendothelial migration // Regulation of actin cytoskeleton
NM_005566	553.553	500.195	26207.5	23027.2	NM_005566	LDHA	chr11	18415936	13830	2208	+	Protein Transcript	IGV	3939	lactate dehydrogenase A	GO:0005634 // GO:0005739 // GO:0005829 // GO:0016020 // GO:0035686 // GO:0070062	nucleus // mitochondrion // cytosol // membrane // sperm fibrous sheath // extracellular vesicular exosome	GO:0004459 // GO:0005515	L-lactate dehydrogenase activity // protein binding	GO:0006090 // GO:0006096 // GO:0021762 // GO:0031668 // GO:0044237 // GO:0044262 // GO:0044281 // GO:0055114	pyruvate metabolic process // glycolytic process // substantia nigra development // cellular response to extracellular stimulus // cellular metabolic process // cellular carbohydrate metabolic process // small molecule metabolic process // oxidation-reduction process	Glycolysis / Gluconeogenesis // Cysteine and methionine metabolism // Pyruvate metabolism // Propanoate metabolism // Metabolic pathways // HIF-1 signaling pathway // Central carbon metabolism in cancer
NM_001014	503.985	497.445	6959.39	6679.33	NM_001014	RPS10	chr6	34385231	8672	644	-	Protein Transcript	IGV	6204	ribosomal protein S10	GO:0005730 // GO:0005737 // GO:0005829 // GO:0005840 // GO:0005925 // GO:0016020 // GO:0022627 // GO:0070062	nucleolus // cytoplasm // cytosol // ribosome // focal adhesion // membrane // cytosolic small ribosomal subunit // extracellular vesicular exosome	GO:0005515 // GO:0044822	protein binding // poly(A) RNA binding	GO:0000184 // GO:0006412 // GO:0006412 // GO:0006413 // GO:0006414 // GO:0006415 // GO:0006614 // GO:0010467 // GO:0016032 // GO:0019058 // GO:0019083 // GO:0044267	nuclear-transcribed mRNA catabolic process, nonsense-mediated decay // translation // translation // translational initiation // translational elongation // translational termination // SRP-dependent cotranslational protein targeting to membrane // gene expression // viral process // viral life cycle // viral transcription // cellular protein metabolic process	Ribosome
NM_021130	468.297	493.773	22974.4	23555.1	NM_021130	PPIA	chr7	44836235	6488	2288	+	Protein Transcript	IGV	5478	peptidylprolyl isomerase A (cyclophilin A)	GO:0005576 // GO:0005615 // GO:0005634 // GO:0005829 // GO:0005829 // GO:0005925 // GO:0016020 // GO:0070062	extracellular region // extracellular space // nucleus // cytosol // cytosol // focal adhesion // membrane // extracellular vesicular exosome	GO:0003755 // GO:0005515 // GO:0042277 // GO:0044822 // GO:0046790 // GO:0051082	peptidyl-prolyl cis-trans isomerase activity // protein binding // peptide binding // poly(A) RNA binding // virion binding // unfolded protein binding	GO:0000413 // GO:0002576 // GO:0006278 // GO:0006457 // GO:0007596 // GO:0016032 // GO:0019058 // GO:0019061 // GO:0019068 // GO:0019076 // GO:0030168 // GO:0030260 // GO:0034389 // GO:0045069 // GO:0045069 // GO:0045070 // GO:0050714 // GO:0050900 // GO:0075713	protein peptidyl-prolyl isomerization // platelet degranulation // RNA-dependent DNA replication // protein folding // blood coagulation // viral process // viral life cycle // uncoating of virus // virion assembly // viral release from host cell // platelet activation // entry into host cell // lipid particle organization // regulation of viral genome replication // regulation of viral genome re…	-
NM_003280	482.152	482.411	7195.5	7000.5	NM_003280	TNNC1	chr3	52485107	2951	696	-	Protein Transcript	IGV	7134	troponin C type 1 (slow)	GO:0005654 // GO:0005739 // GO:0005829 // GO:0005861 // GO:0015629	nucleoplasm // mitochondrion // cytosol // troponin complex // actin cytoskeleton	GO:0005509 // GO:0005515 // GO:0031013 // GO:0031013 // GO:0031014 // GO:0042803 // GO:0048306 // GO:0051015	calcium ion binding // protein binding // troponin I binding // troponin I binding // troponin T binding // protein homodimerization activity // calcium-dependent protein binding // actin filament binding	GO:0002086 // GO:0006937 // GO:0006937 // GO:0010038 // GO:0030049 // GO:0032972 // GO:0043462 // GO:0055010 // GO:0060048	diaphragm contraction // regulation of muscle contraction // regulation of muscle contraction // response to metal ion // muscle filament sliding // regulation of muscle filament sliding speed // regulation of ATPase activity // ventricular cardiac muscle tissue morphogenesis // cardiac muscle contraction	Calcium signaling pathway // Cardiac muscle contraction // Adrenergic signaling in cardiomyocytes // Hypertrophic cardiomyopathy (HCM) // Dilated cardiomyopathy
NM_001428	494.803	476.129	23203.2	21710.8	NM_001428	ENO1	chr1	8921059	18093	2187	-	Protein Transcript	IGV	2023	enolase 1, (alpha)	GO:0000015 // GO:0005615 // GO:0005634 // GO:0005634 // GO:0005737 // GO:0005829 // GO:0005886 // GO:0016020 // GO:0031430 // GO:0070062	phosphopyruvate hydratase complex // extracellular space // nucleus // nucleus // cytoplasm // cytosol // plasma membrane // membrane // M band // extracellular vesicular exosome	GO:0000287 // GO:0003677 // GO:0003700 // GO:0003714 // GO:0004634 // GO:0005515 // GO:0044822	magnesium ion binding // DNA binding // sequence-specific DNA binding transcription factor activity // transcription corepressor activity // phosphopyruvate hydratase activity // protein binding // poly(A) RNA binding	GO:0000122 // GO:0005975 // GO:0006006 // GO:0006094 // GO:0006096 // GO:0006096 // GO:0006351 // GO:0009405 // GO:0009615 // GO:0030308 // GO:0044281 // GO:0045892	negative regulation of transcription from RNA polymerase II promoter // carbohydrate metabolic process // glucose metabolic process // gluconeogenesis // glycolytic process // glycolytic process // transcription, DNA-templated // pathogenesis // response to virus // negative regulation of cell growth // small molecule metabolic process // negative regulation of transcription, DNA-templated	Glycolysis / Gluconeogenesis // Metabolic pathways // Carbon metabolism // Biosynthesis of amino acids // RNA degradation // HIF-1 signaling pathway
NM_002520	485.113	474.63	15072.3	14339.2	NM_002520	NPM1	chr5	170814708	23181	1449	+	Protein Transcript	IGV	4869	nucleophosmin (nucleolar phosphoprotein B23, numatrin)	GO:0005634 // GO:0005634 // GO:0005654 // GO:0005654 // GO:0005730 // GO:0005737 // GO:0005737 // GO:0005813 // GO:0005813 // GO:0005829 // GO:0005925 // GO:0016020 // GO:0030529 // GO:0031616	nucleus // nucleus // nucleoplasm // nucleoplasm // nucleolus // cytoplasm // cytoplasm // centrosome // centrosome // cytosol // focal adhesion // membrane // ribonucleoprotein complex // spindle pole centrosome	GO:0003713 // GO:0003723 // GO:0004860 // GO:0005515 // GO:0019901 // GO:0030957 // GO:0042393 // GO:0042803 // GO:0043023 // GO:0043024 // GO:0044822 // GO:0046982 // GO:0051059 // GO:0051059 // GO:0051082 // GO:0051082	transcription coactivator activity // RNA binding // protein kinase inhibitor activity // protein binding // protein kinase binding // Tat protein binding // histone binding // protein homodimerization activity // ribosomal large subunit binding // ribosomal small subunit binding // poly(A) RNA binding // protein heterodimerization activity // NF-kappaB binding // NF-kappaB binding // unfolded pr…	GO:0006281 // GO:0006334 // GO:0006334 // GO:0006886 // GO:0006913 // GO:0006913 // GO:0006950 // GO:0007098 // GO:0007098 // GO:0007165 // GO:0007569 // GO:0007569 // GO:0008104 // GO:0008285 // GO:0008285 // GO:0010826 // GO:0016032 // GO:0032071 // GO:0034080 // GO:0042255 // GO:0043066 // GO:0043066 // GO:0044387 // GO:0045727 // GO:0046599 // GO:0051092 // GO:0051259 // GO:0060699 // GO:0060…	DNA repair // nucleosome assembly // nucleosome assembly // intracellular protein transport // nucleocytoplasmic transport // nucleocytoplasmic transport // response to stress // centrosome cycle // centrosome cycle // signal transduction // cell aging // cell aging // protein localization // negative regulation of cell proliferation // negative regulation of cell proliferation // negative regula…	-
NM_006617	505.431	469.036	60224	54343.6	NM_006617	NES	chr1	156638556	8634	5557	-	Protein Transcript	IGV	10763	nestin	GO:0005737 // GO:0005882 // GO:0045111	cytoplasm // intermediate filament // intermediate filament cytoskeleton	GO:0003674 // GO:0005198 // GO:0019215	molecular_function // structural molecule activity // intermediate filament binding	GO:0000086 // GO:0007417 // GO:0007420 // GO:0030844 // GO:0031076 // GO:0032091 // GO:0043086 // GO:0043524 // GO:0048858 // GO:0072089 // GO:2000179	G2/M transition of mitotic cell cycle // central nervous system development // brain development // positive regulation of intermediate filament depolymerization // embryonic camera-type eye development // negative regulation of protein binding // negative regulation of catalytic activity // negative regulation of neuron apoptotic process // cell projection morphogenesis // stem cell proliferatio…	-
NM_004559	457.945	468.493	15180.7	15101.3	NM_004559	YBX1	chr1	43148066	19955	1546	+	Protein Transcript	IGV	4904	Y box binding protein 1	GO:0005634 // GO:0005654 // GO:0005689 // GO:0005737 // GO:0010494 // GO:0030529 // GO:0031965 // GO:0043231 // GO:0070062 // GO:0070937 // GO:0071204	nucleus // nucleoplasm // U12-type spliceosomal complex // cytoplasm // cytoplasmic stress granule // ribonucleoprotein complex // nuclear membrane // intracellular membrane-bounded organelle // extracellular vesicular exosome // CRD-mediated mRNA stability complex // histone pre-mRNA 3'end processing complex	GO:0000978 // GO:0001077 // GO:0003677 // GO:0003677 // GO:0003690 // GO:0003697 // GO:0003700 // GO:0003723 // GO:0005515 // GO:0044822	RNA polymerase II core promoter proximal region sequence-specific DNA binding // RNA polymerase II core promoter proximal region sequence-specific DNA binding transcription factor activity involved in positive regulation of transcription // DNA binding // DNA binding // double-stranded DNA binding // single-stranded DNA binding // sequence-specific DNA binding transcription factor activity // RNA…	GO:0000122 // GO:0000398 // GO:0001701 // GO:0006355 // GO:0006366 // GO:0008380 // GO:0010467 // GO:0045944 // GO:0051154 // GO:0051781 // GO:0070934	negative regulation of transcription from RNA polymerase II promoter // mRNA splicing, via spliceosome // in utero embryonic development // regulation of transcription, DNA-templated // transcription from RNA polymerase II promoter // RNA splicing // gene expression // positive regulation of transcription from RNA polymerase II promoter // negative regulation of striated muscle cell differentiati…	-
NM_001028	415.696	468.192	4385.37	4802.75	NM_001028	RPS25	chr11	118886422	2636	492	-	Protein Transcript	IGV	6230	ribosomal protein S25	GO:0005634 // GO:0005730 // GO:0005737 // GO:0005829 // GO:0005840 // GO:0005840 // GO:0015935 // GO:0022627 // GO:0070062	nucleus // nucleolus // cytoplasm // cytosol // ribosome // ribosome // small ribosomal subunit // cytosolic small ribosomal subunit // extracellular vesicular exosome	GO:0003723 // GO:0005515 // GO:0044822	RNA binding // protein binding // poly(A) RNA binding	GO:0000184 // GO:0006412 // GO:0006412 // GO:0006412 // GO:0006413 // GO:0006414 // GO:0006415 // GO:0006614 // GO:0010467 // GO:0016032 // GO:0019058 // GO:0019083 // GO:0044267	nuclear-transcribed mRNA catabolic process, nonsense-mediated decay // translation // translation // translation // translational initiation // translational elongation // translational termination // SRP-dependent cotranslational protein targeting to membrane // gene expression // viral process // viral life cycle // viral transcription // cellular protein metabolic process	Ribosome
NM_001113202	391.154	467.066	8731.05	10137.5	NM_001113202	NACA	chr12	57106211	13116	1041	-	Protein Transcript	IGV	4666	nascent polypeptide-associated complex alpha subunit	GO:0005634 // GO:0005634 // GO:0005737 // GO:0005737 // GO:0005854 // GO:0070062	nucleus // nucleus // cytoplasm // cytoplasm // nascent polypeptide-associated complex // extracellular vesicular exosome	GO:0003677 // GO:0003713 // GO:0005515 // GO:0017025	DNA binding // transcription coactivator activity // protein binding // TBP-class protein binding	GO:0003231 // GO:0006351 // GO:0006355 // GO:0006412 // GO:0010664 // GO:0015031 // GO:0016032 // GO:0043403 // GO:0048633 // GO:0048742 // GO:0061384 // GO:1901227 // GO:1901228 // GO:2000138	cardiac ventricle development // transcription, DNA-templated // regulation of transcription, DNA-templated // translation // negative regulation of striated muscle cell apoptotic process // protein transport // viral process // skeletal muscle tissue regeneration // positive regulation of skeletal muscle tissue growth // regulation of skeletal muscle fiber development // heart trabecula morphoge…	-
NM_001001431	421.752	457.225	10417.8	10982.1	NM_001001431	TNNT2	chr1	201328136	18693	1152	-	Protein Transcript	IGV	7139	troponin T type 2 (cardiac)	GO:0005829 // GO:0005861 // GO:0005865 // GO:0030017	cytosol // troponin complex // striated muscle thin filament // sarcomere	GO:0003779 // GO:0005200 // GO:0005523 // GO:0016887 // GO:0030172 // GO:0031013	actin binding // structural constituent of cytoskeleton // tropomyosin binding // ATPase activity // troponin C binding // troponin I binding	GO:0006937 // GO:0008016 // GO:0008152 // GO:0030049 // GO:0030049 // GO:0032780 // GO:0032781 // GO:0045214 // GO:0051592 // GO:0051592 // GO:0055009 // GO:0055010	regulation of muscle contraction // regulation of heart contraction // metabolic process // muscle filament sliding // muscle filament sliding // negative regulation of ATPase activity // positive regulation of ATPase activity // sarcomere organization // response to calcium ion // response to calcium ion // atrial cardiac muscle tissue morphogenesis // ventricular cardiac muscle tissue morphogen…	Cardiac muscle contraction // Adrenergic signaling in cardiomyocytes // Hypertrophic cardiomyopathy (HCM) // Dilated cardiomyopathy
NM_005563	350.686	456.571	11474.7	14526.6	NM_005563	STMN1	chr1	26226607	6387	1526	-	Protein Transcript	IGV	3925	stathmin 1	GO:0005622 // GO:0005737 // GO:0005829 // GO:0005874 // GO:0016020 // GO:0043005 // GO:0070062	intracellular // cytoplasm // cytosol // microtubule // membrane // neuron projection // extracellular vesicular exosome	GO:0004871 // GO:0015631	signal transducer activity // tubulin binding	GO:0007019 // GO:0007052 // GO:0007165 // GO:0007409 // GO:0007420 // GO:0009615 // GO:0031115 // GO:0031175 // GO:0035556 // GO:0051272 // GO:0051493	microtubule depolymerization // mitotic spindle organization // signal transduction // axonogenesis // brain development // response to virus // negative regulation of microtubule polymerization // neuron projection development // intracellular signal transduction // positive regulation of cellular component movement // regulation of cytoskeleton organization	MAPK signaling pathway // MicroRNAs in cancer
NM_001664	452.305	454.986	18630.6	18223.3	NM_001664	RHOA	chr3	49396579	52948	1921	-	Protein Transcript	IGV	387	ras homolog family member A	GO:0005829 // GO:0005856 // GO:0005886 // GO:0005925 // GO:0005938 // GO:0030027 // GO:0030054 // GO:0030496 // GO:0032154 // GO:0043296 // GO:0070062	cytosol // cytoskeleton // plasma membrane // focal adhesion // cell cortex // lamellipodium // cell junction // midbody // cleavage furrow // apical junction complex // extracellular vesicular exosome	GO:0003924 // GO:0005515 // GO:0005525 // GO:0017022	GTPase activity // protein binding // GTP binding // myosin binding	GO:0007179 // GO:0007264 // GO:0007266 // GO:0007411 // GO:0007596 // GO:0008152 // GO:0016032 // GO:0021762 // GO:0030036 // GO:0030168 // GO:0030334 // GO:0032467 // GO:0033688 // GO:0036089 // GO:0038027 // GO:0042346 // GO:0043123 // GO:0043297 // GO:0043931 // GO:0044319 // GO:0045666 // GO:0048010 // GO:0048011 // GO:0048013 // GO:0048015 // GO:0050770 // GO:0050771 // GO:0050772 // GO:0050…	transforming growth factor beta receptor signaling pathway // small GTPase mediated signal transduction // Rho protein signal transduction // axon guidance // blood coagulation // metabolic process // viral process // substantia nigra development // actin cytoskeleton organization // platelet activation // regulation of cell migration // positive regulation of cytokinesis // regulation of osteobl…	Ras signaling pathway // Rap1 signaling pathway // cGMP-PKG signaling pathway // cAMP signaling pathway // Chemokine signaling pathway // Sphingolipid signaling pathway // Endocytosis // Vascular smooth muscle contraction // Wnt signaling pathway // TGF-beta signaling pathway // Axon guidance // Focal adhesion // Adherens junction // Tight junction // Platelet activation // T cell receptor signal…
NM_013943	476.63	449.998	45315.2	41601.5	NM_013943	CLIC4	chr1	25071760	99056	4434	+	Protein Transcript	IGV	25932	chloride intracellular channel 4	GO:0005622 // GO:0005737 // GO:0005739 // GO:0005813 // GO:0005829 // GO:0005886 // GO:0005902 // GO:0005911 // GO:0009986 // GO:0015629 // GO:0015630 // GO:0016363 // GO:0030496 // GO:0030659 // GO:0034707 // GO:0045177 // GO:0048471 // GO:0070062	intracellular // cytoplasm // mitochondrion // centrosome // cytosol // plasma membrane // microvillus // cell-cell junction // cell surface // actin cytoskeleton // microtubule cytoskeleton // nuclear matrix // midbody // cytoplasmic vesicle membrane // chloride channel complex // apical part of cell // perinuclear region of cytoplasm // extracellular vesicular exosome	GO:0005244 // GO:0005254 // GO:0005515	voltage-gated ion channel activity // chloride channel activity // protein binding	GO:0001525 // GO:0001886 // GO:0006821 // GO:0006915 // GO:0007035 // GO:0009566 // GO:0030154 // GO:0030216 // GO:0030336 // GO:0034765 // GO:0035088 // GO:0035264 // GO:0048754 // GO:0051493 // GO:0061299 // GO:0071277 // GO:1902476	angiogenesis // endothelial cell morphogenesis // chloride transport // apoptotic process // vacuolar acidification // fertilization // cell differentiation // keratinocyte differentiation // negative regulation of cell migration // regulation of ion transmembrane transport // establishment or maintenance of apical/basal cell polarity // multicellular organism growth // branching morphogenesis of…	-
NM_003295	442.387	443.848	44099.1	43022.6	NM_003295	TPT1	chr13	45907606	7814	4649	-	Protein Transcript	IGV	7178	tumor protein, translationally-controlled 1	GO:0005615 // GO:0005634 // GO:0005737 // GO:0005737 // GO:0005771 // GO:0045298 // GO:0070062	extracellular space // nucleus // cytoplasm // cytoplasm // multivesicular body // tubulin complex // extracellular vesicular exosome	GO:0005509 // GO:0005515 // GO:0044822	calcium ion binding // protein binding // poly(A) RNA binding	GO:0006816 // GO:0006874 // GO:0009615 // GO:0042981 // GO:0043066 // GO:1902230	calcium ion transport // cellular calcium ion homeostasis // response to virus // regulation of apoptotic process // negative regulation of apoptotic process // negative regulation of intrinsic apoptotic signaling pathway in response to DNA damage	-
NM_001909	383.422	434.855	17454	19248.5	NM_001909	CTSD	chr11	1773982	11241	2123	-	Protein Transcript	IGV	1509	cathepsin D	GO:0005576 // GO:0005576 // GO:0005615 // GO:0005615 // GO:0005764 // GO:0031012 // GO:0042470 // GO:0043202 // GO:0070062	extracellular region // extracellular region // extracellular space // extracellular space // lysosome // extracellular matrix // melanosome // lysosomal lumen // extracellular vesicular exosome	GO:0004190 // GO:0005515	aspartic-type endopeptidase activity // protein binding	GO:0006508 // GO:0019886 // GO:0022617 // GO:0030198 // GO:0030574	proteolysis // antigen processing and presentation of exogenous peptide antigen via MHC class II // extracellular matrix disassembly // extracellular matrix organization // collagen catabolic process	Sphingolipid signaling pathway // Lysosome // Tuberculosis
NM_007209	401.285	432.912	3958	4152	NM_007209	RPL35	chr9	127620158	4083	460	-	Protein Transcript	IGV	11224	ribosomal protein L35	GO:0005730 // GO:0005737 // GO:0005829 // GO:0016020 // GO:0022625	nucleolus // cytoplasm // cytosol // membrane // cytosolic large ribosomal subunit	GO:0003729 // GO:0003735 // GO:0044822	mRNA binding // structural constituent of ribosome // poly(A) RNA binding	GO:0000184 // GO:0006412 // GO:0006412 // GO:0006413 // GO:0006414 // GO:0006415 // GO:0006614 // GO:0010467 // GO:0016032 // GO:0019058 // GO:0019083 // GO:0044267	nuclear-transcribed mRNA catabolic process, nonsense-mediated decay // translation // translation // translational initiation // translational elongation // translational termination // SRP-dependent cotranslational protein targeting to membrane // gene expression // viral process // viral life cycle // viral transcription // cellular protein metabolic process	Ribosome
NM_013292	333.438	427.595	4683	5839.5	NM_013292	MYLPF	chr16	30386123	3188	655	+	Protein Transcript	IGV	29895	myosin light chain, phosphorylatable, fast skeletal muscle	GO:0005765 // GO:0005859	lysosomal membrane // muscle myosin complex	GO:0005509 // GO:0008307	calcium ion binding // structural constituent of muscle	GO:0006955 // GO:0007519	immune response // skeletal muscle tissue development	Focal adhesion // Tight junction // Leukocyte transendothelial migration // Regulation of actin cytoskeleton
NM_032704	387.506	423.324	13659.9	14510.3	NM_032704	TUBA1C	chr12	49658782	8340	1644	+	Protein Transcript	IGV	84790	tubulin, alpha 1c	GO:0005634 // GO:0005874 // GO:0005881 // GO:0031982	nucleus // microtubule // cytoplasmic microtubule // vesicle	GO:0003924 // GO:0005198 // GO:0005200 // GO:0005515 // GO:0005525	GTPase activity // structural molecule activity // structural constituent of cytoskeleton // protein binding // GTP binding	GO:0006457 // GO:0007017 // GO:0030705 // GO:0044267 // GO:0051084 // GO:0051258 // GO:0051301	protein folding // microtubule-based process // cytoskeleton-dependent intracellular transport // cellular protein metabolic process // 'de novo' posttranslational protein folding // protein polymerization // cell division	Phagosome // Gap junction // Pathogenic Escherichia coli infection
NM_003299	476.923	411.641	29267.5	24563.5	NM_003299	HSP90B1	chr12	104324112	17597	2862	+	Protein Transcript	IGV	7184	heat shock protein 90kDa beta (Grp94), member 1	GO:0005576 // GO:0005634 // GO:0005783 // GO:0005783 // GO:0005788 // GO:0005788 // GO:0005789 // GO:0005829 // GO:0005886 // GO:0005925 // GO:0016020 // GO:0030496 // GO:0031012 // GO:0042470 // GO:0048471 // GO:0070062 // GO:0071682	extracellular region // nucleus // endoplasmic reticulum // endoplasmic reticulum // endoplasmic reticulum lumen // endoplasmic reticulum lumen // endoplasmic reticulum membrane // cytosol // plasma membrane // focal adhesion // membrane // midbody // extracellular matrix // melanosome // perinuclear region of cytoplasm // extracellular vesicular exosome // endocytic vesicle lumen	GO:0003723 // GO:0005509 // GO:0005515 // GO:0005524 // GO:0019903 // GO:0046790 // GO:0050750 // GO:0051082	RNA binding // calcium ion binding // protein binding // ATP binding // protein phosphatase binding // virion binding // low-density lipoprotein particle receptor binding // unfolded protein binding	GO:0001666 // GO:0002224 // GO:0006898 // GO:0006987 // GO:0015031 // GO:0030433 // GO:0030968 // GO:0031247 // GO:0034975 // GO:0043066 // GO:0043066 // GO:0043666 // GO:0044267 // GO:0045087 // GO:0051208 // GO:0071318	response to hypoxia // toll-like receptor signaling pathway // receptor-mediated endocytosis // activation of signaling protein activity involved in unfolded protein response // protein transport // ER-associated ubiquitin-dependent protein catabolic process // endoplasmic reticulum unfolded protein response // actin rod assembly // protein folding in endoplasmic reticulum // negative regulation …	Protein processing in endoplasmic reticulum // PI3K-Akt signaling pathway // NOD-like receptor signaling pathway // Estrogen signaling pathway // Thyroid hormone synthesis // Pathways in cancer // Prostate cancer
NM_000993	382.266	410.359	4155.66	4337.84	NM_000993	RPL31	chr2	101618691	4195	507	+	Protein Transcript	IGV	6160	ribosomal protein L31	GO:0005829 // GO:0005925 // GO:0016020 // GO:0022625 // GO:0070062	cytosol // focal adhesion // membrane // cytosolic large ribosomal subunit // extracellular vesicular exosome	GO:0003723 // GO:0003735 // GO:0044822	RNA binding // structural constituent of ribosome // poly(A) RNA binding	GO:0000184 // GO:0006412 // GO:0006412 // GO:0006413 // GO:0006414 // GO:0006415 // GO:0006614 // GO:0010467 // GO:0016032 // GO:0019058 // GO:0019083 // GO:0044267	nuclear-transcribed mRNA catabolic process, nonsense-mediated decay // translation // translation // translational initiation // translational elongation // translational termination // SRP-dependent cotranslational protein targeting to membrane // gene expression // viral process // viral life cycle // viral transcription // cellular protein metabolic process	Ribosome
NM_007355	412.09	407.708	23883.9	22977.2	NM_007355	HSP90AB1	chr6	44214695	6931	2703	+	Protein Transcript	IGV	3326	heat shock protein 90kDa alpha (cytosolic), class B member 1	GO:0005654 // GO:0005737 // GO:0005739 // GO:0005829 // GO:0008180 // GO:0009986 // GO:0016020 // GO:0016234 // GO:0016323 // GO:0016324 // GO:0031526 // GO:0042470 // GO:0070062	nucleoplasm // cytoplasm // mitochondrion // cytosol // COP9 signalosome // cell surface // membrane // inclusion body // basolateral plasma membrane // apical plasma membrane // brush border membrane // melanosome // extracellular vesicular exosome	GO:0002134 // GO:0002135 // GO:0003725 // GO:0005515 // GO:0005524 // GO:0005525 // GO:0017098 // GO:0019900 // GO:0019901 // GO:0023026 // GO:0030235 // GO:0030911 // GO:0032564 // GO:0044325 // GO:0044822 // GO:0051082	UTP binding // CTP binding // double-stranded RNA binding // protein binding // ATP binding // GTP binding // sulfonylurea receptor binding // kinase binding // protein kinase binding // MHC class II protein complex binding // nitric-oxide synthase regulator activity // TPR domain binding // dATP binding // ion channel binding // poly(A) RNA binding // unfolded protein binding	GO:0001890 // GO:0006457 // GO:0006986 // GO:0007411 // GO:0009651 // GO:0032092 // GO:0032435 // GO:0033160 // GO:0034605 // GO:0035872 // GO:0038096 // GO:0043524 // GO:0045087 // GO:0045429 // GO:0045793 // GO:0060334 // GO:0060338 // GO:0071353 // GO:0071407 // GO:0071902 // GO:1900034	placenta development // protein folding // response to unfolded protein // axon guidance // response to salt stress // positive regulation of protein binding // negative regulation of proteasomal ubiquitin-dependent protein catabolic process // positive regulation of protein import into nucleus, translocation // cellular response to heat // nucleotide-binding domain, leucine rich repeat containin…	Protein processing in endoplasmic reticulum // PI3K-Akt signaling pathway // Antigen processing and presentation // NOD-like receptor signaling pathway // Progesterone-mediated oocyte maturation // Estrogen signaling pathway // Pathways in cancer // Prostate cancer
NM_000996	371.264	407.133	3845	4100	NM_000996	RPL35A	chr3	197677052	5670	483	+	Protein Transcript	IGV	6165	ribosomal protein L35a	GO:0005739 // GO:0005829 // GO:0016020 // GO:0022625 // GO:0070062	mitochondrion // cytosol // membrane // cytosolic large ribosomal subunit // extracellular vesicular exosome	GO:0000049 // GO:0003735 // GO:0044822	tRNA binding // structural constituent of ribosome // poly(A) RNA binding	GO:0000184 // GO:0006364 // GO:0006412 // GO:0006412 // GO:0006413 // GO:0006414 // GO:0006415 // GO:0006614 // GO:0010467 // GO:0016032 // GO:0019058 // GO:0019083 // GO:0042273 // GO:0044267	nuclear-transcribed mRNA catabolic process, nonsense-mediated decay // rRNA processing // translation // translation // translational initiation // translational elongation // translational termination // SRP-dependent cotranslational protein targeting to membrane // gene expression // viral process // viral life cycle // viral transcription // ribosomal large subunit biogenesis // cellular prote…	Ribosome
NM_006063	269.243	397.439	14225	20418	NM_006063	KLHL41	chr2	170366212	16561	2464	+	Protein Transcript	IGV	10324	kelch-like family member 41	GO:0001726 // GO:0005634 // GO:0005737 // GO:0005789 // GO:0005856 // GO:0005886 // GO:0031143 // GO:0031430 // GO:0031463 // GO:0033017	ruffle // nucleus // cytoplasm // endoplasmic reticulum membrane // cytoskeleton // plasma membrane // pseudopodium // M band // Cul3-RING ubiquitin ligase complex // sarcoplasmic reticulum membrane	GO:0005515	protein binding	GO:0006941 // GO:0016567 // GO:0030239 // GO:0031275 // GO:0035914 // GO:0045661 // GO:2000291 // GO:2001014	striated muscle contraction // protein ubiquitination // myofibril assembly // regulation of lateral pseudopodium assembly // skeletal muscle cell differentiation // regulation of myoblast differentiation // regulation of myoblast proliferation // regulation of skeletal muscle cell differentiation	-
NM_007008	348.087	390.73	13278	14492.9	NM_007008	RTN4	chr2	55199327	38144	1779	-	Protein Transcript	IGV	57142	reticulon 4	GO:0005622 // GO:0005635 // GO:0005783 // GO:0005783 // GO:0005886 // GO:0030176 // GO:0042995 // GO:0043025 // GO:0070062	intracellular // nuclear envelope // endoplasmic reticulum // endoplasmic reticulum // plasma membrane // integral component of endoplasmic reticulum membrane // cell projection // neuronal cell body // extracellular vesicular exosome	GO:0005515 // GO:0044822	protein binding // poly(A) RNA binding	GO:0001525 // GO:0006915 // GO:0007413 // GO:0007413 // GO:0021801 // GO:0030308 // GO:0030334 // GO:0030517 // GO:0042981 // GO:0048011 // GO:0050770 // GO:0050771 // GO:0060317 // GO:0071786 // GO:2000172	angiogenesis // apoptotic process // axonal fasciculation // axonal fasciculation // cerebral cortex radial glia guided migration // negative regulation of cell growth // regulation of cell migration // negative regulation of axon extension // regulation of apoptotic process // neurotrophin TRK receptor signaling pathway // regulation of axonogenesis // negative regulation of axonogenesis // card…	-
NM_080874	382.082	390.117	24815.5	24637.5	NM_080874	ASB5	chr4	177134826	55548	3029	-	Protein Transcript	IGV	140458	ankyrin repeat and SOCS box containing 5	-	-	-	-	GO:0016567 // GO:0035556	protein ubiquitination // intracellular signal transduction	-
NM_181697	446.115	389.243	9709.13	8237.38	NM_181697	PRDX1	chr1	45976707	10904	1015	-	Protein Transcript	IGV	5052	peroxiredoxin 1	GO:0005615 // GO:0005634 // GO:0005719 // GO:0005730 // GO:0005737 // GO:0005759 // GO:0005782 // GO:0005829 // GO:0042470 // GO:0070062	extracellular space // nucleus // nuclear euchromatin // nucleolus // cytoplasm // mitochondrial matrix // peroxisomal matrix // cytosol // melanosome // extracellular vesicular exosome	GO:0004601 // GO:0005515 // GO:0008379 // GO:0020037 // GO:0042803 // GO:0044822	peroxidase activity // protein binding // thioredoxin peroxidase activity // heme binding // protein homodimerization activity // poly(A) RNA binding	GO:0000302 // GO:0001501 // GO:0001895 // GO:0008283 // GO:0019430 // GO:0032872 // GO:0034101 // GO:0042267 // GO:0042345 // GO:0042744 // GO:0055114	response to reactive oxygen species // skeletal system development // retina homeostasis // cell proliferation // removal of superoxide radicals // regulation of stress-activated MAPK cascade // erythrocyte homeostasis // natural killer cell mediated cytotoxicity // regulation of NF-kappaB import into nucleus // hydrogen peroxide catabolic process // oxidation-reduction process	Peroxisome
NM_004343	433.914	381.743	17780	15210.2	NM_004343	CALR	chr19	13049414	5891	1911	+	Protein Transcript	IGV	811	calreticulin	GO:0001669 // GO:0005576 // GO:0005578 // GO:0005615 // GO:0005622 // GO:0005634 // GO:0005737 // GO:0005783 // GO:0005783 // GO:0005788 // GO:0005788 // GO:0005790 // GO:0005794 // GO:0005829 // GO:0005844 // GO:0005925 // GO:0009897 // GO:0009986 // GO:0016020 // GO:0033018 // GO:0042824 // GO:0048471 // GO:0070062 // GO:0071556 // GO:0071682	acrosomal vesicle // extracellular region // proteinaceous extracellular matrix // extracellular space // intracellular // nucleus // cytoplasm // endoplasmic reticulum // endoplasmic reticulum // endoplasmic reticulum lumen // endoplasmic reticulum lumen // smooth endoplasmic reticulum // Golgi apparatus // cytosol // polysome // focal adhesion // external side of plasma membrane // cell surface…	GO:0001849 // GO:0001948 // GO:0003677 // GO:0003729 // GO:0005178 // GO:0005506 // GO:0005509 // GO:0005509 // GO:0005515 // GO:0008270 // GO:0030246 // GO:0031625 // GO:0042277 // GO:0042562 // GO:0044183 // GO:0044822 // GO:0050681 // GO:0051082 // GO:0051087	complement component C1q binding // glycoprotein binding // DNA binding // mRNA binding // integrin binding // iron ion binding // calcium ion binding // calcium ion binding // protein binding // zinc ion binding // carbohydrate binding // ubiquitin protein ligase binding // peptide binding // hormone binding // protein binding involved in protein folding // poly(A) RNA binding // androgen recept…	GO:0000122 // GO:0002474 // GO:0002479 // GO:0002502 // GO:0006355 // GO:0006457 // GO:0006611 // GO:0006874 // GO:0006898 // GO:0006987 // GO:0007050 // GO:0007283 // GO:0008284 // GO:0010628 // GO:0017148 // GO:0017148 // GO:0018279 // GO:0022417 // GO:0030866 // GO:0030968 // GO:0032355 // GO:0033144 // GO:0033574 // GO:0034504 // GO:0034975 // GO:0040020 // GO:0042493 // GO:0042590 // GO:0042…	negative regulation of transcription from RNA polymerase II promoter // antigen processing and presentation of peptide antigen via MHC class I // antigen processing and presentation of exogenous peptide antigen via MHC class I, TAP-dependent // peptide antigen assembly with MHC class I protein complex // regulation of transcription, DNA-templated // protein folding // protein export from nucleus …	Protein processing in endoplasmic reticulum // Phagosome // Antigen processing and presentation // Chagas disease (American trypanosomiasis) // HTLV-I infection
NM_001418	382.709	380.659	32094	31040.3	NM_001418	EIF4G2	chr11	10818593	11990	3911	-	Protein Transcript	IGV	1982	eukaryotic translation initiation factor 4 gamma, 2	GO:0005829 // GO:0016020 // GO:0016281	cytosol // membrane // eukaryotic translation initiation factor 4F complex	GO:0003743 // GO:0005515 // GO:0008135 // GO:0044822	translation initiation factor activity // protein binding // translation factor activity, nucleic acid binding // poly(A) RNA binding	GO:0006413 // GO:0006446 // GO:0007050 // GO:0008219 // GO:0019221	translational initiation // regulation of translational initiation // cell cycle arrest // cell death // cytokine-mediated signaling pathway	RNA transport // Viral myocarditis
NM_004102	351.118	375.386	8259	8585.91	NM_004102	FABP3	chr1	31838100	7824	1097	-	Protein Transcript	IGV	2170	fatty acid binding protein 3, muscle and heart	GO:0005615 // GO:0005829 // GO:0016528 // GO:0070062	extracellular space // cytosol // sarcoplasm // extracellular vesicular exosome	GO:0005324 // GO:0005515 // GO:0008092 // GO:0036041 // GO:0050543 // GO:0070538	long-chain fatty acid transporter activity // protein binding // cytoskeletal protein binding // long-chain fatty acid binding // icosatetraenoic acid binding // oleic acid binding	GO:0006631 // GO:0008285 // GO:0032868 // GO:0042493 // GO:0042632 // GO:0044539 // GO:0046320 // GO:0055091 // GO:0070542 // GO:0071073	fatty acid metabolic process // negative regulation of cell proliferation // response to insulin // response to drug // cholesterol homeostasis // long-chain fatty acid import // regulation of fatty acid oxidation // phospholipid homeostasis // response to fatty acid // positive regulation of phospholipid biosynthetic process	PPAR signaling pathway
NM_006088	330.821	375.346	11285.8	12451	NM_006088	TUBB4B	chr9	140135711	2449	1591	+	Protein Transcript	IGV	10383	tubulin, beta 4B class IVb	GO:0005634 // GO:0005829 // GO:0005856 // GO:0005874 // GO:0031982 // GO:0070062	nucleus // cytosol // cytoskeleton // microtubule // vesicle // extracellular vesicular exosome	GO:0003725 // GO:0003924 // GO:0005200 // GO:0005525 // GO:0042288 // GO:0051082	double-stranded RNA binding // GTPase activity // structural constituent of cytoskeleton // GTP binding // MHC class I protein binding // unfolded protein binding	GO:0000086 // GO:0000278 // GO:0006457 // GO:0006928 // GO:0006996 // GO:0042267 // GO:0044267 // GO:0051084 // GO:0051225 // GO:0051258 // GO:0055085	G2/M transition of mitotic cell cycle // mitotic cell cycle // protein folding // movement of cell or subcellular component // organelle organization // natural killer cell mediated cytotoxicity // cellular protein metabolic process // 'de novo' posttranslational protein folding // spindle assembly // protein polymerization // transmembrane transport	Phagosome // Gap junction // Pathogenic Escherichia coli infection
NM_004339	330.685	373.093	20038	21983.2	NM_004339	PTTG1IP	chr21	46269500	24319	2826	-	Protein Transcript	IGV	754	pituitary tumor-transforming 1 interacting protein	GO:0005634 // GO:0005737 // GO:0016020 // GO:0016021 // GO:0070062	nucleus // cytoplasm // membrane // integral component of membrane // extracellular vesicular exosome	GO:0003674 // GO:0004872	molecular_function // receptor activity	GO:0006606 // GO:0007275	protein import into nucleus // multicellular organismal development	-
NM_006791	350.908	369.987	14153	14510.3	NM_006791	MORF4L1	chr15	79165123	24959	1881	+	Protein Transcript	IGV	10933	mortality factor 4 like 1	GO:0005654 // GO:0005654 // GO:0016580 // GO:0035267	nucleoplasm // nucleoplasm // Sin3 complex // NuA4 histone acetyltransferase complex	GO:0003682 // GO:0005515 // GO:0047485	chromatin binding // protein binding // protein N-terminus binding	GO:0000724 // GO:0006325 // GO:0006351 // GO:0006355 // GO:0008283 // GO:0016575 // GO:0040008 // GO:0043967 // GO:0043968	double-strand break repair via homologous recombination // chromatin organization // transcription, DNA-templated // regulation of transcription, DNA-templated // cell proliferation // histone deacetylation // regulation of growth // histone H4 acetylation // histone H2A acetylation	-
NM_004342	435.712	365.304	41733.3	34023	NM_004342	CALD1	chr7	134464164	191317	4467	+	Protein Transcript	IGV	800	caldesmon 1	GO:0005829 // GO:0005856 // GO:0005886 // GO:0015629 // GO:0030016 // GO:0030478	cytosol // cytoskeleton // plasma membrane // actin cytoskeleton // myofibril // actin cap	GO:0003779 // GO:0005516 // GO:0005523 // GO:0017022	actin binding // calmodulin binding // tropomyosin binding // myosin binding	GO:0006928 // GO:0006936	movement of cell or subcellular component // muscle contraction	Vascular smooth muscle contraction
NM_000089	629.335	363.457	73017.5	41004.7	NM_000089	COL1A2	chr7	94023873	36672	5411	+	Protein Transcript	IGV	1278	collagen, type I, alpha 2	GO:0005576 // GO:0005584 // GO:0005584 // GO:0005584 // GO:0005615 // GO:0005788 // GO:0031012 // GO:0031012 // GO:0070062	extracellular region // collagen type I trimer // collagen type I trimer // collagen type I trimer // extracellular space // endoplasmic reticulum lumen // extracellular matrix // extracellular matrix // extracellular vesicular exosome	GO:0005201 // GO:0005515 // GO:0030674 // GO:0042802 // GO:0046332 // GO:0046872 // GO:0048407	extracellular matrix structural constituent // protein binding // protein binding, bridging // identical protein binding // SMAD binding // metal ion binding // platelet-derived growth factor binding	GO:0001501 // GO:0001568 // GO:0006898 // GO:0007179 // GO:0007266 // GO:0007596 // GO:0008217 // GO:0022617 // GO:0030168 // GO:0030198 // GO:0030199 // GO:0030574 // GO:0042476 // GO:0043589 // GO:0050900 // GO:0070208 // GO:0071230	skeletal system development // blood vessel development // receptor-mediated endocytosis // transforming growth factor beta receptor signaling pathway // Rho protein signal transduction // blood coagulation // regulation of blood pressure // extracellular matrix disassembly // platelet activation // extracellular matrix organization // collagen fibril organization // collagen catabolic process //…	PI3K-Akt signaling pathway // Focal adhesion // ECM-receptor interaction // Platelet activation // Protein digestion and absorption // Amoebiasis
NM_005022	373.303	360.049	10926	10247	NM_005022	PFN1	chr17	4848945	3437	1365	-	Protein Transcript	IGV	5216	profilin 1	GO:0005634 // GO:0005829 // GO:0005856 // GO:0005925 // GO:0016020 // GO:0043005 // GO:0045202 // GO:0070062 // GO:0072562	nucleus // cytosol // cytoskeleton // focal adhesion // membrane // neuron projection // synapse // extracellular vesicular exosome // blood microparticle	GO:0000774 // GO:0003779 // GO:0005102 // GO:0005515 // GO:0005546 // GO:0017048 // GO:0044822 // GO:0070064	adenyl-nucleotide exchange factor activity // actin binding // receptor binding // protein binding // phosphatidylinositol-4,5-bisphosphate binding // Rho GTPase binding // poly(A) RNA binding // proline-rich region binding	GO:0001843 // GO:0002576 // GO:0007596 // GO:0010634 // GO:0030036 // GO:0030168 // GO:0030837 // GO:0030838 // GO:0032232 // GO:0032781 // GO:0045944 // GO:0050434 // GO:0051054 // GO:0051496 // GO:0051497 // GO:0071363 // GO:1900029	neural tube closure // platelet degranulation // blood coagulation // positive regulation of epithelial cell migration // actin cytoskeleton organization // platelet activation // negative regulation of actin filament polymerization // positive regulation of actin filament polymerization // negative regulation of actin filament bundle assembly // positive regulation of ATPase activity // positive…	Rap1 signaling pathway // Regulation of actin cytoskeleton // Shigellosis // Salmonella infection
NM_000973	398.778	356.251	7481.81	6499.29	NM_000973	RPL8	chr8	146015154	2652	875	-	Protein Transcript	IGV	6132	ribosomal protein L8	GO:0005730 // GO:0005737 // GO:0005829 // GO:0005925 // GO:0016020 // GO:0022625	nucleolus // cytoplasm // cytosol // focal adhesion // membrane // cytosolic large ribosomal subunit	GO:0003723 // GO:0003735 // GO:0019843 // GO:0044822	RNA binding // structural constituent of ribosome // rRNA binding // poly(A) RNA binding	GO:0000184 // GO:0006412 // GO:0006412 // GO:0006413 // GO:0006414 // GO:0006415 // GO:0006614 // GO:0010467 // GO:0016032 // GO:0019058 // GO:0019083 // GO:0044267	nuclear-transcribed mRNA catabolic process, nonsense-mediated decay // translation // translation // translational initiation // translational elongation // translational termination // SRP-dependent cotranslational protein targeting to membrane // gene expression // viral process // viral life cycle // viral transcription // cellular protein metabolic process	Ribosome
NM_001961	445.091	355.159	30139	23385	NM_001961	EEF2	chr19	3976054	9408	3158	-	Protein Transcript	IGV	1938	eukaryotic translation elongation factor 2	GO:0005634 // GO:0005737 // GO:0005829 // GO:0005844 // GO:0005886 // GO:0016020 // GO:0016235 // GO:0030529 // GO:0070062	nucleus // cytoplasm // cytosol // polysome // plasma membrane // membrane // aggresome // ribonucleoprotein complex // extracellular vesicular exosome	GO:0003746 // GO:0003924 // GO:0005515 // GO:0005525 // GO:0019901 // GO:0044822	translation elongation factor activity // GTPase activity // protein binding // GTP binding // protein kinase binding // poly(A) RNA binding	GO:0002244 // GO:0006412 // GO:0006414 // GO:0009405 // GO:0010467 // GO:0017183 // GO:0043687 // GO:0044267 // GO:0045727	hematopoietic progenitor cell differentiation // translation // translational elongation // pathogenesis // gene expression // peptidyl-diphthamide biosynthetic process from peptidyl-histidine // post-translational protein modification // cellular protein metabolic process // positive regulation of translation	AMPK signaling pathway // Oxytocin signaling pathway
NM_007085	355.117	354.569	29239.5	28388	NM_007085	FSTL1	chr3	120113061	56858	3840	-	Protein Transcript	IGV	11167	follistatin-like 1	GO:0005576 // GO:0005615 // GO:0070062	extracellular region // extracellular space // extracellular vesicular exosome	GO:0005509 // GO:0005515 // GO:0008201	calcium ion binding // protein binding // heparin binding	GO:0030509 // GO:0042594	BMP signaling pathway // response to starvation	-
NM_001016	340.276	352.755	3670	3699.5	NM_001016	RPS12	chr6	133135708	2996	503	+	Protein Transcript	IGV	6206	ribosomal protein S12	GO:0005829 // GO:0016020 // GO:0022627 // GO:0022627	cytosol // membrane // cytosolic small ribosomal subunit // cytosolic small ribosomal subunit	GO:0003735 // GO:0044822	structural constituent of ribosome // poly(A) RNA binding	GO:0000184 // GO:0006412 // GO:0006412 // GO:0006412 // GO:0006413 // GO:0006414 // GO:0006415 // GO:0006614 // GO:0010467 // GO:0016032 // GO:0019058 // GO:0019083 // GO:0044267	nuclear-transcribed mRNA catabolic process, nonsense-mediated decay // translation // translation // translation // translational initiation // translational elongation // translational termination // SRP-dependent cotranslational protein targeting to membrane // gene expression // viral process // viral life cycle // viral transcription // cellular protein metabolic process	Ribosome
NM_001022	352.828	352.739	6423	6244	NM_001022	RPS19	chr19	42363988	11497	849	+	Protein Transcript	IGV	6223	ribosomal protein S19	GO:0005730 // GO:0005737 // GO:0005829 // GO:0005829 // GO:0005840 // GO:0005925 // GO:0016020 // GO:0022627 // GO:0070062	nucleolus // cytoplasm // cytosol // cytosol // ribosome // focal adhesion // membrane // cytosolic small ribosomal subunit // extracellular vesicular exosome	GO:0003735 // GO:0005515 // GO:0017134 // GO:0019901 // GO:0042803 // GO:0044822	structural constituent of ribosome // protein binding // fibroblast growth factor binding // protein kinase binding // protein homodimerization activity // poly(A) RNA binding	GO:0000028 // GO:0000184 // GO:0000462 // GO:0002548 // GO:0006364 // GO:0006412 // GO:0006412 // GO:0006413 // GO:0006414 // GO:0006415 // GO:0006614 // GO:0007000 // GO:0009991 // GO:0010467 // GO:0016032 // GO:0019058 // GO:0019083 // GO:0030218 // GO:0030490 // GO:0042274 // GO:0044267 // GO:0051262 // GO:0051272 // GO:0060265 // GO:0060266	ribosomal small subunit assembly // nuclear-transcribed mRNA catabolic process, nonsense-mediated decay // maturation of SSU-rRNA from tricistronic rRNA transcript (SSU-rRNA, 5.8S rRNA, LSU-rRNA) // monocyte chemotaxis // rRNA processing // translation // translation // translational initiation // translational elongation // translational termination // SRP-dependent cotranslational protein targe…	Ribosome
NM_001017	323.64	352.281	3671	3885.5	NM_001017	RPS13	chr11	17095939	3282	529	-	Protein Transcript	IGV	6207	ribosomal protein S13	GO:0005634 // GO:0005730 // GO:0005829 // GO:0005840 // GO:0005925 // GO:0016020 // GO:0022627 // GO:0070062	nucleus // nucleolus // cytosol // ribosome // focal adhesion // membrane // cytosolic small ribosomal subunit // extracellular vesicular exosome	GO:0003729 // GO:0003735 // GO:0005515 // GO:0044822	mRNA binding // structural constituent of ribosome // protein binding // poly(A) RNA binding	GO:0000184 // GO:0006412 // GO:0006412 // GO:0006413 // GO:0006414 // GO:0006415 // GO:0006614 // GO:0010467 // GO:0016032 // GO:0019058 // GO:0019083 // GO:0033119 // GO:0044267	nuclear-transcribed mRNA catabolic process, nonsense-mediated decay // translation // translation // translational initiation // translational elongation // translational termination // SRP-dependent cotranslational protein targeting to membrane // gene expression // viral process // viral life cycle // viral transcription // negative regulation of RNA splicing // cellular protein metabolic proce…	Ribosome
NM_000365	379.195	350.796	10984.6	9881.27	NM_000365	TPI1	chr12	6976693	3418	1351	+	Protein Transcript	IGV	7167	triosephosphate isomerase 1	GO:0005615 // GO:0005634 // GO:0005829 // GO:0070062	extracellular space // nucleus // cytosol // extracellular vesicular exosome	GO:0004807 // GO:0004807 // GO:0004807 // GO:0005515	triose-phosphate isomerase activity // triose-phosphate isomerase activity // triose-phosphate isomerase activity // protein binding	GO:0005975 // GO:0006006 // GO:0006094 // GO:0006094 // GO:0006096 // GO:0006096 // GO:0006098 // GO:0007275 // GO:0009405 // GO:0044281	carbohydrate metabolic process // glucose metabolic process // gluconeogenesis // gluconeogenesis // glycolytic process // glycolytic process // pentose-phosphate shunt // multicellular organismal development // pathogenesis // small molecule metabolic process	Glycolysis / Gluconeogenesis // Fructose and mannose metabolism // Inositol phosphate metabolism // Metabolic pathways // Carbon metabolism // Biosynthesis of amino acids
NM_005514	320.227	350.666	10793.9	11493.4	NM_005514	HLA-B	chr6	31321649	3341	1572	-	Protein Transcript	IGV	3106	major histocompatibility complex, class I, B	GO:0000139 // GO:0005783 // GO:0005783 // GO:0005794 // GO:0005794 // GO:0005886 // GO:0005887 // GO:0009986 // GO:0009986 // GO:0012507 // GO:0016020 // GO:0016020 // GO:0016021 // GO:0030670 // GO:0031901 // GO:0042612 // GO:0042612 // GO:0070062 // GO:0071556	Golgi membrane // endoplasmic reticulum // endoplasmic reticulum // Golgi apparatus // Golgi apparatus // plasma membrane // integral component of plasma membrane // cell surface // cell surface // ER to Golgi transport vesicle membrane // membrane // membrane // integral component of membrane // phagocytic vesicle membrane // early endosome membrane // MHC class I protein complex // MHC class I …	GO:0005102 // GO:0005102 // GO:0042605 // GO:0042605 // GO:0042605 // GO:0046977 // GO:0046977 // GO:0051087	receptor binding // receptor binding // peptide antigen binding // peptide antigen binding // peptide antigen binding // TAP binding // TAP binding // chaperone binding	GO:0001916 // GO:0001916 // GO:0002474 // GO:0002474 // GO:0002479 // GO:0002480 // GO:0002486 // GO:0002667 // GO:0006952 // GO:0006955 // GO:0006955 // GO:0006955 // GO:0016032 // GO:0016045 // GO:0019221 // GO:0032655 // GO:0032675 // GO:0042270 // GO:0042590 // GO:0045087 // GO:0050776 // GO:0060333 // GO:0060337 // GO:2001198	positive regulation of T cell mediated cytotoxicity // positive regulation of T cell mediated cytotoxicity // antigen processing and presentation of peptide antigen via MHC class I // antigen processing and presentation of peptide antigen via MHC class I // antigen processing and presentation of exogenous peptide antigen via MHC class I, TAP-dependent // antigen processing and presentation of exo…	Endocytosis // Phagosome // Cell adhesion molecules (CAMs) // Antigen processing and presentation // Natural killer cell mediated cytotoxicity // Type I diabetes mellitus // HTLV-I infection // Herpes simplex infection // Epstein-Barr virus infection // Viral carcinogenesis // Autoimmune thyroid disease // Allograft rejection // Graft-versus-host disease // Viral myocarditis
NM_001009	349.842	347.223	5558.5	5364.5	NM_001009	RPS5	chr19	58898636	7536	741	+	Protein Transcript	IGV	6193	ribosomal protein S5	GO:0005829 // GO:0005925 // GO:0016020 // GO:0022627 // GO:0030529 // GO:0070062	cytosol // focal adhesion // membrane // cytosolic small ribosomal subunit // ribonucleoprotein complex // extracellular vesicular exosome	GO:0003723 // GO:0003729 // GO:0003735 // GO:0044822	RNA binding // mRNA binding // structural constituent of ribosome // poly(A) RNA binding	GO:0000184 // GO:0006412 // GO:0006412 // GO:0006412 // GO:0006412 // GO:0006413 // GO:0006413 // GO:0006414 // GO:0006415 // GO:0006450 // GO:0006614 // GO:0010467 // GO:0016032 // GO:0019058 // GO:0019083 // GO:0044267	nuclear-transcribed mRNA catabolic process, nonsense-mediated decay // translation // translation // translation // translation // translational initiation // translational initiation // translational elongation // translational termination // regulation of translational fidelity // SRP-dependent cotranslational protein targeting to membrane // gene expression // viral process // viral life cycle…	Ribosome
NM_001013	341.734	344.378	5224.5	5119.5	NM_001013	RPS9	chr19	54704726	6790	713	+	Protein Transcript	IGV	6203	ribosomal protein S9	GO:0005634 // GO:0005730 // GO:0005737 // GO:0005829 // GO:0005840 // GO:0005925 // GO:0016020 // GO:0022627 // GO:0030529 // GO:0070062	nucleus // nucleolus // cytoplasm // cytosol // ribosome // focal adhesion // membrane // cytosolic small ribosomal subunit // ribonucleoprotein complex // extracellular vesicular exosome	GO:0003735 // GO:0005515 // GO:0019843 // GO:0044822 // GO:0045182	structural constituent of ribosome // protein binding // rRNA binding // poly(A) RNA binding // translation regulator activity	GO:0000184 // GO:0006412 // GO:0006412 // GO:0006412 // GO:0006413 // GO:0006414 // GO:0006415 // GO:0006614 // GO:0008284 // GO:0010467 // GO:0016032 // GO:0019058 // GO:0019083 // GO:0044267 // GO:0045903	nuclear-transcribed mRNA catabolic process, nonsense-mediated decay // translation // translation // translation // translational initiation // translational elongation // translational termination // SRP-dependent cotranslational protein targeting to membrane // positive regulation of cell proliferation // gene expression // viral process // viral life cycle // viral transcription // cellular pr…	Ribosome
NM_001686	337.177	343.568	13324.5	13202	NM_001686	ATP5B	chr12	57031959	7894	1843	-	Protein Transcript	IGV	506	ATP synthase, H+ transporting, mitochondrial F1 complex, beta polypeptide	GO:0005634 // GO:0005739 // GO:0005753 // GO:0005754 // GO:0005759 // GO:0005759 // GO:0005886 // GO:0009986 // GO:0016020 // GO:0031966 // GO:0042645 // GO:0070062	nucleus // mitochondrion // mitochondrial proton-transporting ATP synthase complex // mitochondrial proton-transporting ATP synthase, catalytic core // mitochondrial matrix // mitochondrial matrix // plasma membrane // cell surface // membrane // mitochondrial membrane // mitochondrial nucleoid // extracellular vesicular exosome	GO:0005215 // GO:0005515 // GO:0005524 // GO:0016887 // GO:0022857 // GO:0042288 // GO:0046933 // GO:0046961	transporter activity // protein binding // ATP binding // ATPase activity // transmembrane transporter activity // MHC class I protein binding // proton-transporting ATP synthase activity, rotational mechanism // proton-transporting ATPase activity, rotational mechanism	GO:0001525 // GO:0001649 // GO:0006091 // GO:0006629 // GO:0006754 // GO:0006933 // GO:0006996 // GO:0007005 // GO:0015991 // GO:0015992 // GO:0022904 // GO:0042776 // GO:0042776 // GO:0044237 // GO:0044281 // GO:0051453	angiogenesis // osteoblast differentiation // generation of precursor metabolites and energy // lipid metabolic process // ATP biosynthetic process // negative regulation of cell adhesion involved in substrate-bound cell migration // organelle organization // mitochondrion organization // ATP hydrolysis coupled proton transport // proton transport // respiratory electron transport chain // mitoch…	Oxidative phosphorylation // Metabolic pathways // Alzheimer's disease // Parkinson's disease // Huntington's disease
NM_001207	328.01	342.707	7089.5	7202.54	NM_001207	BTF3	chr5	72794250	7199	1008	+	Protein Transcript	IGV	689	basic transcription factor 3	GO:0005634 // GO:0005737	nucleus // cytoplasm	GO:0005515 // GO:0044822	protein binding // poly(A) RNA binding	GO:0001701 // GO:0006355 // GO:0006366 // GO:0015031	in utero embryonic development // regulation of transcription, DNA-templated // transcription from RNA polymerase II promoter // protein transport	-
NM_014713	291.899	341.359	11047	12562	NM_014713	LAPTM4A	chr2	20232411	19379	1765	-	Protein Transcript	IGV	9741	lysosomal protein transmembrane 4 alpha	GO:0005794 // GO:0016021	Golgi apparatus // integral component of membrane	-	-	GO:0006810	transport	Lysosome
NM_002954	319.666	338.77	7320.4	7543.61	NM_002954	RPS27A	chr2	55459541	3449	1068	+	Protein Transcript	IGV	6233	ribosomal protein S27a	GO:0005654 // GO:0005730 // GO:0005737 // GO:0005829 // GO:0005886 // GO:0010008 // GO:0015935 // GO:0016020 // GO:0022627 // GO:0030666 // GO:0070062	nucleoplasm // nucleolus // cytoplasm // cytosol // plasma membrane // endosome membrane // small ribosomal subunit // membrane // cytosolic small ribosomal subunit // endocytic vesicle membrane // extracellular vesicular exosome	GO:0003735 // GO:0044822 // GO:0046872	structural constituent of ribosome // poly(A) RNA binding // metal ion binding	GO:0000082 // GO:0000086 // GO:0000122 // GO:0000184 // GO:0000187 // GO:0000209 // GO:0000278 // GO:0002224 // GO:0002474 // GO:0002479 // GO:0002755 // GO:0002756 // GO:0005975 // GO:0005978 // GO:0006006 // GO:0006281 // GO:0006351 // GO:0006367 // GO:0006412 // GO:0006412 // GO:0006413 // GO:0006414 // GO:0006415 // GO:0006614 // GO:0006915 // GO:0006977 // GO:0007173 // GO:0007179 // GO:0007…	G1/S transition of mitotic cell cycle // G2/M transition of mitotic cell cycle // negative regulation of transcription from RNA polymerase II promoter // nuclear-transcribed mRNA catabolic process, nonsense-mediated decay // activation of MAPK activity // protein polyubiquitination // mitotic cell cycle // toll-like receptor signaling pathway // antigen processing and presentation of peptide anti…	Ribosome
NM_000088	937.788	337.725	119181	41735	NM_000088	COL1A1	chr17	48261457	17544	5927	-	Protein Transcript	IGV	1277	collagen, type I, alpha 1	GO:0005576 // GO:0005584 // GO:0005615 // GO:0005788 // GO:0005794 // GO:0030141 // GO:0031012 // GO:0031012 // GO:0031012	extracellular region // collagen type I trimer // extracellular space // endoplasmic reticulum lumen // Golgi apparatus // secretory granule // extracellular matrix // extracellular matrix // extracellular matrix	GO:0005201 // GO:0005515 // GO:0042802 // GO:0046872 // GO:0048407	extracellular matrix structural constituent // protein binding // identical protein binding // metal ion binding // platelet-derived growth factor binding	GO:0001501 // GO:0001568 // GO:0001649 // GO:0001957 // GO:0001958 // GO:0006898 // GO:0007596 // GO:0007601 // GO:0007605 // GO:0010718 // GO:0010812 // GO:0015031 // GO:0022617 // GO:0030168 // GO:0030198 // GO:0030199 // GO:0030335 // GO:0030574 // GO:0031960 // GO:0032355 // GO:0032964 // GO:0034504 // GO:0034505 // GO:0042493 // GO:0042542 // GO:0043434 // GO:0043589 // GO:0044344 // GO:0044…	skeletal system development // blood vessel development // osteoblast differentiation // intramembranous ossification // endochondral ossification // receptor-mediated endocytosis // blood coagulation // visual perception // sensory perception of sound // positive regulation of epithelial to mesenchymal transition // negative regulation of cell-substrate adhesion // protein transport // extracell…	PI3K-Akt signaling pathway // Focal adhesion // ECM-receptor interaction // Platelet activation // Protein digestion and absorption // Amoebiasis
NM_003746	303.961	337.716	4705.68	5083.83	NM_003746	DYNLL1	chr12	120933859	2440	722	+	Protein Transcript	IGV	8655	dynein, light chain, LC8-type 1	GO:0000776 // GO:0005634 // GO:0005737 // GO:0005739 // GO:0005813 // GO:0005829 // GO:0005868 // GO:0005874 // GO:0005886 // GO:0008180 // GO:0016020 // GO:0070062 // GO:0072372 // GO:0072686 // GO:0097542	kinetochore // nucleus // cytoplasm // mitochondrion // centrosome // cytosol // cytoplasmic dynein complex // microtubule // plasma membrane // COP9 signalosome // membrane // extracellular vesicular exosome // primary cilium // mitotic spindle // ciliary tip	GO:0003774 // GO:0005515 // GO:0008022 // GO:0019899 // GO:0019904 // GO:0030235 // GO:0042803	motor activity // protein binding // protein C-terminus binding // enzyme binding // protein domain specific binding // nitric-oxide synthase regulator activity // protein homodimerization activity	GO:0000086 // GO:0000278 // GO:0006351 // GO:0006355 // GO:0006810 // GO:0006915 // GO:0006996 // GO:0007017 // GO:0007292 // GO:0009653 // GO:0016032 // GO:0019886 // GO:0021762 // GO:0030036 // GO:0042326 // GO:0050790 // GO:0097193 // GO:1900740	G2/M transition of mitotic cell cycle // mitotic cell cycle // transcription, DNA-templated // regulation of transcription, DNA-templated // transport // apoptotic process // organelle organization // microtubule-based process // female gamete generation // anatomical structure morphogenesis // viral process // antigen processing and presentation of exogenous peptide antigen via MHC class II // s…	Vasopressin-regulated water reabsorption
NM_003973	341.4	335.68	6273.54	5998.04	NM_003973	RPL14	chr3	40498783	5081	857	+	Protein Transcript	IGV	9045	ribosomal protein L14	GO:0005737 // GO:0005829 // GO:0016020 // GO:0022625 // GO:0070062	cytoplasm // cytosol // membrane // cytosolic large ribosomal subunit // extracellular vesicular exosome	GO:0003723 // GO:0003735 // GO:0005515 // GO:0044822	RNA binding // structural constituent of ribosome // protein binding // poly(A) RNA binding	GO:0000184 // GO:0006364 // GO:0006412 // GO:0006412 // GO:0006413 // GO:0006414 // GO:0006415 // GO:0006614 // GO:0010467 // GO:0016032 // GO:0019058 // GO:0019083 // GO:0042273 // GO:0044267	nuclear-transcribed mRNA catabolic process, nonsense-mediated decay // rRNA processing // translation // translation // translational initiation // translational elongation // translational termination // SRP-dependent cotranslational protein targeting to membrane // gene expression // viral process // viral life cycle // viral transcription // ribosomal large subunit biogenesis // cellular prote…	Ribosome
NM_003255	309.337	335.492	24243	25566.5	NM_003255	TIMP2	chr17	76849059	72414	3655	-	Protein Transcript	IGV	7077	TIMP metallopeptidase inhibitor 2	GO:0005576 // GO:0005578 // GO:0005604 // GO:0005615 // GO:0009986 // GO:0030426 // GO:0043025 // GO:0070062	extracellular region // proteinaceous extracellular matrix // basement membrane // extracellular space // cell surface // growth cone // neuronal cell body // extracellular vesicular exosome	GO:0002020 // GO:0005178 // GO:0005515 // GO:0008047 // GO:0008191 // GO:0046872	protease binding // integrin binding // protein binding // enzyme activator activity // metalloendopeptidase inhibitor activity // metal ion binding	GO:0007417 // GO:0007568 // GO:0008285 // GO:0009725 // GO:0010951 // GO:0010951 // GO:0022617 // GO:0030198 // GO:0032487 // GO:0034097 // GO:0042493 // GO:0043410 // GO:0045666 // GO:0045762 // GO:0045930 // GO:0046580 // GO:0048553 // GO:0051045 // GO:0071310	central nervous system development // aging // negative regulation of cell proliferation // response to hormone // negative regulation of endopeptidase activity // negative regulation of endopeptidase activity // extracellular matrix disassembly // extracellular matrix organization // regulation of Rap protein signal transduction // response to cytokine // response to drug // positive regulation …	-
NM_004152	353.561	331.087	8953.28	8152.57	NM_004152	OAZ1	chr19	2269485	4003	1181	+	Protein Transcript	IGV	4946	ornithine decarboxylase antizyme 1	GO:0005829	cytosol	GO:0005515 // GO:0008073 // GO:0008073	protein binding // ornithine decarboxylase inhibitor activity // ornithine decarboxylase inhibitor activity	GO:0006521 // GO:0006596 // GO:0006810 // GO:0034641 // GO:0043086 // GO:0044281 // GO:0045732 // GO:0045732 // GO:0090316 // GO:1902268	regulation of cellular amino acid metabolic process // polyamine biosynthetic process // transport // cellular nitrogen compound metabolic process // negative regulation of catalytic activity // small molecule metabolic process // positive regulation of protein catabolic process // positive regulation of protein catabolic process // positive regulation of intracellular protein transport // negati…	-
NM_005381	333.747	330.536	19443.5	18724.5	NM_005381	NCL	chr2	232319459	9747	2717	-	Protein Transcript	IGV	4691	nucleolin	GO:0005634 // GO:0005654 // GO:0005730 // GO:0005938 // GO:0016020 // GO:0030529 // GO:0036464 // GO:0070062	nucleus // nucleoplasm // nucleolus // cell cortex // membrane // ribonucleoprotein complex // cytoplasmic ribonucleoprotein granule // extracellular vesicular exosome	GO:0000166 // GO:0003723 // GO:0005515 // GO:0008022 // GO:0042162 // GO:0042802 // GO:0044822	nucleotide binding // RNA binding // protein binding // protein C-terminus binding // telomeric DNA binding // identical protein binding // poly(A) RNA binding	GO:0001525 // GO:1901838	angiogenesis // positive regulation of transcription of nuclear large rRNA transcript from RNA polymerase I promoter	Pathogenic Escherichia coli infection
NM_006097	341.02	329.861	8752.69	8232.42	NM_006097	MYL9	chr20	35169887	8340	1197	+	Protein Transcript	IGV	10398	myosin, light chain 9, regulatory	GO:0001725 // GO:0005829 // GO:0005859 // GO:0030018	stress fiber // cytosol // muscle myosin complex // Z disc	GO:0005509 // GO:0008307	calcium ion binding // structural constituent of muscle	GO:0006936 // GO:0006937 // GO:0007411 // GO:0048013 // GO:0070527	muscle contraction // regulation of muscle contraction // axon guidance // ephrin receptor signaling pathway // platelet aggregation	cGMP-PKG signaling pathway // cAMP signaling pathway // Vascular smooth muscle contraction // Focal adhesion // Tight junction // Leukocyte transendothelial migration // Regulation of actin cytoskeleton // Oxytocin signaling pathway
NM_006761	306.918	327.996	12023.5	12494.2	NM_006761	YWHAE	chr17	1247834	55723	1827	-	Protein Transcript	IGV	7531	tyrosine 3-monooxygenase/tryptophan 5-monooxygenase activation protein, epsilon	GO:0005739 // GO:0005829 // GO:0005871 // GO:0005925 // GO:0016020 // GO:0030424 // GO:0030659 // GO:0042470 // GO:0070062	mitochondrion // cytosol // kinesin complex // focal adhesion // membrane // axon // cytoplasmic vesicle membrane // melanosome // extracellular vesicular exosome	GO:0005515 // GO:0015459 // GO:0019899 // GO:0019904 // GO:0023026 // GO:0042826 // GO:0044325 // GO:0044822 // GO:0046982 // GO:0050815 // GO:0051219	protein binding // potassium channel regulator activity // enzyme binding // protein domain specific binding // MHC class II protein complex binding // histone deacetylase binding // ion channel binding // poly(A) RNA binding // protein heterodimerization activity // phosphoserine binding // phosphoprotein binding	GO:0000086 // GO:0000278 // GO:0001764 // GO:0003064 // GO:0006605 // GO:0006915 // GO:0006996 // GO:0016032 // GO:0021762 // GO:0021766 // GO:0021987 // GO:0034605 // GO:0035329 // GO:0035556 // GO:0043281 // GO:0048011 // GO:0060306 // GO:0061024 // GO:0086013 // GO:0086091 // GO:0097190 // GO:0097193 // GO:1900034 // GO:1900740 // GO:1901016 // GO:1902309	G2/M transition of mitotic cell cycle // mitotic cell cycle // neuron migration // regulation of heart rate by hormone // protein targeting // apoptotic process // organelle organization // viral process // substantia nigra development // hippocampus development // cerebral cortex development // cellular response to heat // hippo signaling // intracellular signal transduction // regulation of cys…	Cell cycle // Oocyte meiosis // PI3K-Akt signaling pathway // Hippo signaling pathway // Neurotrophin signaling pathway // Epstein-Barr virus infection // Viral carcinogenesis
NM_184041	380.327	327.079	12876.8	10768.1	NM_184041	ALDOA	chr16	30076994	4748	1579	+	Protein Transcript	IGV	226	aldolase A, fructose-bisphosphate	GO:0005576 // GO:0005615 // GO:0005634 // GO:0005829 // GO:0015629 // GO:0016020 // GO:0031093 // GO:0031430 // GO:0031674 // GO:0070062	extracellular region // extracellular space // nucleus // cytosol // actin cytoskeleton // membrane // platelet alpha granule lumen // M band // I band // extracellular vesicular exosome	GO:0003779 // GO:0004332 // GO:0005515 // GO:0008092 // GO:0015631 // GO:0042802 // GO:0044822 // GO:0070061	actin binding // fructose-bisphosphate aldolase activity // protein binding // cytoskeletal protein binding // tubulin binding // identical protein binding // poly(A) RNA binding // fructose binding	GO:0002576 // GO:0005975 // GO:0006000 // GO:0006006 // GO:0006094 // GO:0006096 // GO:0006096 // GO:0006096 // GO:0006754 // GO:0006941 // GO:0007015 // GO:0007596 // GO:0008360 // GO:0009405 // GO:0030168 // GO:0030388 // GO:0044281 // GO:0046716 // GO:0051289	platelet degranulation // carbohydrate metabolic process // fructose metabolic process // glucose metabolic process // gluconeogenesis // glycolytic process // glycolytic process // glycolytic process // ATP biosynthetic process // striated muscle contraction // actin filament organization // blood coagulation // regulation of cell shape // pathogenesis // platelet activation // fructose 1,6-bisp…	Glycolysis / Gluconeogenesis // Pentose phosphate pathway // Fructose and mannose metabolism // Metabolic pathways // Carbon metabolism // Biosynthesis of amino acids // HIF-1 signaling pathway
NM_002300	315.306	326.139	8904	8955.51	NM_002300	LDHB	chr12	21788275	22515	1317	-	Protein Transcript	IGV	3945	lactate dehydrogenase B	GO:0005737 // GO:0005737 // GO:0005739 // GO:0005829 // GO:0016020 // GO:0070062	cytoplasm // cytoplasm // mitochondrion // cytosol // membrane // extracellular vesicular exosome	GO:0004459 // GO:0005515 // GO:0019900 // GO:0042802 // GO:0051287	L-lactate dehydrogenase activity // protein binding // kinase binding // identical protein binding // NAD binding	GO:0006089 // GO:0006090 // GO:0019674 // GO:0044237 // GO:0044262 // GO:0044281 // GO:0055114	lactate metabolic process // pyruvate metabolic process // NAD metabolic process // cellular metabolic process // cellular carbohydrate metabolic process // small molecule metabolic process // oxidation-reduction process	Glycolysis / Gluconeogenesis // Cysteine and methionine metabolism // Pyruvate metabolism // Propanoate metabolism // Metabolic pathways
NM_001035006	326.947	319.078	5005.44	4750.04	NM_001035006	RPL17	chr18	47014851	4085	714	-	Protein Transcript	IGV	6139	ribosomal protein L17	GO:0005634 // GO:0005829 // GO:0022625	nucleus // cytosol // cytosolic large ribosomal subunit	GO:0003735 // GO:0044822	structural constituent of ribosome // poly(A) RNA binding	GO:0000184 // GO:0006412 // GO:0006412 // GO:0006413 // GO:0006414 // GO:0006415 // GO:0006614 // GO:0010467 // GO:0016032 // GO:0019058 // GO:0019083 // GO:0044267	nuclear-transcribed mRNA catabolic process, nonsense-mediated decay // translation // translation // translational initiation // translational elongation // translational termination // SRP-dependent cotranslational protein targeting to membrane // gene expression // viral process // viral life cycle // viral transcription // cellular protein metabolic process	Ribosome
NM_002106	275.342	316.945	5591	6258	NM_002106	H2AFZ	chr4	100869244	2269	947	-	Protein Transcript	IGV	3015	H2A histone family, member Z	GO:0000786 // GO:0001740 // GO:0005634 // GO:0005719 // GO:0005720 // GO:0070062	nucleosome // Barr body // nucleus // nuclear euchromatin // nuclear heterochromatin // extracellular vesicular exosome	GO:0000978 // GO:0000979 // GO:0000980 // GO:0005515 // GO:0031490 // GO:0031492 // GO:0046982	RNA polymerase II core promoter proximal region sequence-specific DNA binding // RNA polymerase II core promoter sequence-specific DNA binding // RNA polymerase II distal enhancer sequence-specific DNA binding // protein binding // chromatin DNA binding // nucleosomal DNA binding // protein heterodimerization activity	GO:0045944 // GO:0071392	positive regulation of transcription from RNA polymerase II promoter // cellular response to estradiol stimulus	Alcoholism // Systemic lupus erythematosus
NM_013230	182.613	316.341	8908.02	15005.1	NM_013230	CD24	chrY	21152526	2275	2275	-	Protein Transcript	IGV	100133941	CD24 molecule	GO:0005886 // GO:0009986 // GO:0016020 // GO:0031225 // GO:0045121	plasma membrane // cell surface // membrane // anchored component of membrane // membrane raft	GO:0004871 // GO:0005515 // GO:0019901 // GO:0030296	signal transducer activity // protein binding // protein kinase binding // protein tyrosine kinase activator activity	GO:0001666 // GO:0001775 // GO:0001959 // GO:0002237 // GO:0002768 // GO:0007204 // GO:0007411 // GO:0016055 // GO:0016337 // GO:0016477 // GO:0030856 // GO:0031295 // GO:0032597 // GO:0032600 // GO:0032913 // GO:0042104 // GO:0042325 // GO:0042632 // GO:0043406 // GO:0043408 // GO:0043627 // GO:0045730 // GO:0061098 // GO:0072112 // GO:0072139 // GO:0097193 // GO:2000768	response to hypoxia // cell activation // regulation of cytokine-mediated signaling pathway // response to molecule of bacterial origin // immune response-regulating cell surface receptor signaling pathway // positive regulation of cytosolic calcium ion concentration // axon guidance // Wnt signaling pathway // single organismal cell-cell adhesion // cell migration // regulation of epithelial cel…	Hematopoietic cell lineage
NM_001020	316.975	316.184	4010	3889.5	NM_001020	RPS16	chr19	39923847	2772	590	-	Protein Transcript	IGV	6217	ribosomal protein S16	GO:0005829 // GO:0005925 // GO:0015935 // GO:0016020 // GO:0022627 // GO:0022627 // GO:0070062	cytosol // focal adhesion // small ribosomal subunit // membrane // cytosolic small ribosomal subunit // cytosolic small ribosomal subunit // extracellular vesicular exosome	GO:0003723 // GO:0003735 // GO:0005515 // GO:0044822	RNA binding // structural constituent of ribosome // protein binding // poly(A) RNA binding	GO:0000184 // GO:0006364 // GO:0006412 // GO:0006412 // GO:0006412 // GO:0006413 // GO:0006414 // GO:0006415 // GO:0006614 // GO:0010467 // GO:0016032 // GO:0019058 // GO:0019083 // GO:0042274 // GO:0044267	nuclear-transcribed mRNA catabolic process, nonsense-mediated decay // rRNA processing // translation // translation // translation // translational initiation // translational elongation // translational termination // SRP-dependent cotranslational protein targeting to membrane // gene expression // viral process // viral life cycle // viral transcription // ribosomal small subunit biogenesis //…	Ribosome
NM_003768	350.209	313.207	18690.4	16254	NM_003768	PEA15	chr1	160175109	10058	2489	+	Protein Transcript	IGV	8682	phosphoprotein enriched in astrocytes 15	GO:0005737 // GO:0005875	cytoplasm // microtubule associated complex	GO:0005515	protein binding	GO:0000077 // GO:0006810 // GO:0006915 // GO:0008643 // GO:0043278 // GO:0046325 // GO:1902042 // GO:1902043	DNA damage checkpoint // transport // apoptotic process // carbohydrate transport // response to morphine // negative regulation of glucose import // negative regulation of extrinsic apoptotic signaling pathway via death domain receptors // positive regulation of extrinsic apoptotic signaling pathway via death domain receptors	-
NM_002137	276.523	309.828	21736.6	23681.9	NM_002137	HNRNPA2B1	chr7	26229556	10858	3666	-	Protein Transcript	IGV	3181	heterogeneous nuclear ribonucleoprotein A2/B1	GO:0005634 // GO:0005654 // GO:0005681 // GO:0005737 // GO:0016020 // GO:0030529 // GO:0071013	nucleus // nucleoplasm // spliceosomal complex // cytoplasm // membrane // ribonucleoprotein complex // catalytic step 2 spliceosome	GO:0000166 // GO:0003723 // GO:0005515 // GO:0043047 // GO:0044822 // GO:0097157	nucleotide binding // RNA binding // protein binding // single-stranded telomeric DNA binding // poly(A) RNA binding // pre-mRNA intronic binding	GO:0000122 // GO:0000398 // GO:0000398 // GO:0006397 // GO:0008380 // GO:0010467 // GO:0048025 // GO:0050658	negative regulation of transcription from RNA polymerase II promoter // mRNA splicing, via spliceosome // mRNA splicing, via spliceosome // mRNA processing // RNA splicing // gene expression // negative regulation of mRNA splicing, via spliceosome // RNA transport	-
NM_000992	308.745	305.476	4601	4426.53	NM_000992	RPL29	chr3	52027644	2315	695	-	Protein Transcript	IGV	6159	ribosomal protein L29	GO:0005829 // GO:0016020 // GO:0022625	cytosol // membrane // cytosolic large ribosomal subunit	GO:0003723 // GO:0003735 // GO:0008201 // GO:0044822	RNA binding // structural constituent of ribosome // heparin binding // poly(A) RNA binding	GO:0000184 // GO:0006412 // GO:0006412 // GO:0006413 // GO:0006414 // GO:0006415 // GO:0006614 // GO:0007566 // GO:0010467 // GO:0016032 // GO:0019058 // GO:0019083 // GO:0044267	nuclear-transcribed mRNA catabolic process, nonsense-mediated decay // translation // translation // translational initiation // translational elongation // translational termination // SRP-dependent cotranslational protein targeting to membrane // embryo implantation // gene expression // viral process // viral life cycle // viral transcription // cellular protein metabolic process	Ribosome
NM_006870	328.881	302.211	11381.8	10169.9	NM_006870	DSTN	chr20	17550599	38054	1614	+	Protein Transcript	IGV	11034	destrin (actin depolymerizing factor)	GO:0015629 // GO:0030864 // GO:0070062	actin cytoskeleton // cortical actin cytoskeleton // extracellular vesicular exosome	GO:0003779	actin binding	GO:0008154 // GO:0030042 // GO:0030836 // GO:0051014	actin polymerization or depolymerization // actin filament depolymerization // positive regulation of actin filament depolymerization // actin filament severing	-
NM_001416	310.299	300.946	12488.5	11777.5	NM_001416	EIF4A1	chr17	7476024	6301	1877	+	Protein Transcript	IGV	1973	eukaryotic translation initiation factor 4A1	GO:0005634 // GO:0005737 // GO:0005829 // GO:0016020 // GO:0016281 // GO:0070062	nucleus // cytoplasm // cytosol // membrane // eukaryotic translation initiation factor 4F complex // extracellular vesicular exosome	GO:0000339 // GO:0003725 // GO:0003729 // GO:0003743 // GO:0004386 // GO:0005515 // GO:0005524 // GO:0008135 // GO:0044822	RNA cap binding // double-stranded RNA binding // mRNA binding // translation initiation factor activity // helicase activity // protein binding // ATP binding // translation factor activity, nucleic acid binding // poly(A) RNA binding	GO:0000288 // GO:0000289 // GO:0006412 // GO:0006413 // GO:0010467 // GO:0016032 // GO:0019221 // GO:0031100 // GO:0044267	nuclear-transcribed mRNA catabolic process, deadenylation-dependent decay // nuclear-transcribed mRNA poly(A) tail shortening // translation // translational initiation // gene expression // viral process // cytokine-mediated signaling pathway // organ regeneration // cellular protein metabolic process	RNA transport
NM_000984	289.555	298.98	6022.42	6046.67	NM_000984	RPL23A	chr17	27047000	4375	970	+	Protein Transcript	IGV	6147	ribosomal protein L23a	GO:0005634 // GO:0005730 // GO:0005737 // GO:0005829 // GO:0022625 // GO:0022625 // GO:0031932 // GO:0070062	nucleus // nucleolus // cytoplasm // cytosol // cytosolic large ribosomal subunit // cytosolic large ribosomal subunit // TORC2 complex // extracellular vesicular exosome	GO:0000166 // GO:0003735 // GO:0005515 // GO:0019843 // GO:0044822	nucleotide binding // structural constituent of ribosome // protein binding // rRNA binding // poly(A) RNA binding	GO:0000184 // GO:0006412 // GO:0006412 // GO:0006413 // GO:0006414 // GO:0006415 // GO:0006614 // GO:0008283 // GO:0010467 // GO:0016032 // GO:0019058 // GO:0019083 // GO:0044267	nuclear-transcribed mRNA catabolic process, nonsense-mediated decay // translation // translation // translational initiation // translational elongation // translational termination // SRP-dependent cotranslational protein targeting to membrane // cell proliferation // gene expression // viral process // viral life cycle // viral transcription // cellular protein metabolic process	Ribosome
NM_001256802	297.62	295.912	8723.66	8433.99	NM_001256802	RPS3	chr11	75110535	22811	1367	+	Protein Transcript	IGV	6188	ribosomal protein S3	GO:0005634 // GO:0005634 // GO:0005730 // GO:0005737 // GO:0005743 // GO:0005819 // GO:0005829 // GO:0005829 // GO:0005925 // GO:0016020 // GO:0022627 // GO:0030529 // GO:0032587 // GO:0070062 // GO:0071159	nucleus // nucleus // nucleolus // cytoplasm // mitochondrial inner membrane // spindle // cytosol // cytosol // focal adhesion // membrane // cytosolic small ribosomal subunit // ribonucleoprotein complex // ruffle membrane // extracellular vesicular exosome // NF-kappaB complex	GO:0003684 // GO:0003729 // GO:0003735 // GO:0003735 // GO:0003906 // GO:0005515 // GO:0008534 // GO:0019899 // GO:0019901 // GO:0044822 // GO:0051018 // GO:0051059 // GO:0051536	damaged DNA binding // mRNA binding // structural constituent of ribosome // structural constituent of ribosome // DNA-(apurinic or apyrimidinic site) lyase activity // protein binding // oxidized purine nucleobase lesion DNA N-glycosylase activity // enzyme binding // protein kinase binding // poly(A) RNA binding // protein kinase A binding // NF-kappaB binding // iron-sulfur cluster binding	GO:0000184 // GO:0000737 // GO:0000737 // GO:0000737 // GO:0002181 // GO:0006281 // GO:0006351 // GO:0006412 // GO:0006412 // GO:0006412 // GO:0006413 // GO:0006413 // GO:0006414 // GO:0006415 // GO:0006417 // GO:0006614 // GO:0006915 // GO:0006974 // GO:0007067 // GO:0010467 // GO:0016032 // GO:0019058 // GO:0019083 // GO:0044267 // GO:0045738 // GO:0051092 // GO:0051301 // GO:1902546 // GO:2001…	nuclear-transcribed mRNA catabolic process, nonsense-mediated decay // DNA catabolic process, endonucleolytic // DNA catabolic process, endonucleolytic // DNA catabolic process, endonucleolytic // cytoplasmic translation // DNA repair // transcription, DNA-templated // translation // translation // translation // translational initiation // translational initiation // translational elongation // …	Ribosome
NM_003134	278.358	292.368	6720.62	6863.9	NM_003134	SRP14	chr15	40327891	3499	1126	-	Protein Transcript	IGV	6727	signal recognition particle 14kDa (homologous Alu RNA binding protein)	GO:0005634 // GO:0005730 // GO:0005737 // GO:0005786 // GO:0005829 // GO:0045171 // GO:0070062	nucleus // nucleolus // cytoplasm // signal recognition particle, endoplasmic reticulum targeting // cytosol // intercellular bridge // extracellular vesicular exosome	GO:0003723 // GO:0005515 // GO:0008312 // GO:0030942 // GO:0044822	RNA binding // protein binding // 7S RNA binding // endoplasmic reticulum signal peptide binding // poly(A) RNA binding	GO:0006412 // GO:0006613 // GO:0006614 // GO:0010467 // GO:0042493 // GO:0044267 // GO:0045047	translation // cotranslational protein targeting to membrane // SRP-dependent cotranslational protein targeting to membrane // gene expression // response to drug // cellular protein metabolic process // protein targeting to ER	Protein export
NM_006826	262.984	288.709	12710.2	13568	NM_006826	YWHAQ	chr2	9724096	47089	2254	-	Protein Transcript	IGV	10971	tyrosine 3-monooxygenase/tryptophan 5-monooxygenase activation protein, theta	GO:0005737 // GO:0005829 // GO:0005925 // GO:0016020 // GO:0030659 // GO:0070062	cytoplasm // cytosol // focal adhesion // membrane // cytoplasmic vesicle membrane // extracellular vesicular exosome	GO:0005515 // GO:0019904 // GO:0047485	protein binding // protein domain specific binding // protein N-terminus binding	GO:0006605 // GO:0006915 // GO:0007264 // GO:0021762 // GO:0045892 // GO:0061024 // GO:0097193 // GO:1900740	protein targeting // apoptotic process // small GTPase mediated signal transduction // substantia nigra development // negative regulation of transcription, DNA-templated // membrane organization // intrinsic apoptotic signaling pathway // positive regulation of protein insertion into mitochondrial membrane involved in apoptotic signaling pathway	Cell cycle // Oocyte meiosis // PI3K-Akt signaling pathway // Hippo signaling pathway // Pathogenic Escherichia coli infection // Hepatitis B // Epstein-Barr virus infection // Viral carcinogenesis
NM_152862	289.392	288.102	9338.78	9040.34	NM_152862	ARPC2	chr2	219081817	37255	1505	+	Protein Transcript	IGV	10109	actin related protein 2/3 complex, subunit 2, 34kDa	GO:0005737 // GO:0005768 // GO:0005794 // GO:0005829 // GO:0005885 // GO:0005886 // GO:0005925 // GO:0015629 // GO:0031252 // GO:0043005 // GO:0045202 // GO:0070062	cytoplasm // endosome // Golgi apparatus // cytosol // Arp2/3 protein complex // plasma membrane // focal adhesion // actin cytoskeleton // cell leading edge // neuron projection // synapse // extracellular vesicular exosome	GO:0005200 // GO:0005515 // GO:0019894 // GO:0035650 // GO:0051015 // GO:0071933	structural constituent of cytoskeleton // protein binding // kinesin binding // AP-1 adaptor complex binding // actin filament binding // Arp2/3 complex binding	GO:0006928 // GO:0007411 // GO:0010592 // GO:0034314 // GO:0038096 // GO:0045087 // GO:0048013 // GO:1900026	movement of cell or subcellular component // axon guidance // positive regulation of lamellipodium assembly // Arp2/3 complex-mediated actin nucleation // Fc-gamma receptor signaling pathway involved in phagocytosis // innate immune response // ephrin receptor signaling pathway // positive regulation of substrate adhesion-dependent cell spreading	Fc gamma R-mediated phagocytosis // Regulation of actin cytoskeleton // Bacterial invasion of epithelial cells // Pathogenic Escherichia coli infection // Shigellosis // Salmonella infection
NM_005801	300.838	283.992	8553.5	7851.5	NM_005801	EIF1	chr17	39845127	2772	1326	+	Protein Transcript	IGV	10209	eukaryotic translation initiation factor 1	GO:0005634 // GO:0005737	nucleus // cytoplasm	GO:0003743 // GO:0008135 // GO:0044822	translation initiation factor activity // translation factor activity, nucleic acid binding // poly(A) RNA binding	GO:0006413 // GO:0006446 // GO:0006950 // GO:0009048	translational initiation // regulation of translational initiation // response to stress // dosage compensation by inactivation of X chromosome	RNA transport
NM_001018005	315.801	283.904	8396.58	7339.99	NM_001018005	TPM1	chr15	63334838	23455	1240	+	Protein Transcript	IGV	7168	tropomyosin 1 (alpha)	GO:0001725 // GO:0005829 // GO:0005856 // GO:0005862 // GO:0030017 // GO:0031941 // GO:0032059 // GO:0032587	stress fiber // cytosol // cytoskeleton // muscle thin filament tropomyosin // sarcomere // filamentous actin // bleb // ruffle membrane	GO:0003779 // GO:0005200 // GO:0008092 // GO:0008307	actin binding // structural constituent of cytoskeleton // cytoskeletal protein binding // structural constituent of muscle	GO:0001701 // GO:0003065 // GO:0006928 // GO:0006936 // GO:0006937 // GO:0007010 // GO:0008016 // GO:0030049 // GO:0030049 // GO:0030336 // GO:0031529 // GO:0032781 // GO:0034614 // GO:0042060 // GO:0045214 // GO:0045785 // GO:0051496 // GO:0055010 // GO:0060048	in utero embryonic development // positive regulation of heart rate by epinephrine // movement of cell or subcellular component // muscle contraction // regulation of muscle contraction // cytoskeleton organization // regulation of heart contraction // muscle filament sliding // muscle filament sliding // negative regulation of cell migration // ruffle organization // positive regulation of ATPas…	Cardiac muscle contraction // Adrenergic signaling in cardiomyocytes // MicroRNAs in cancer // Hypertrophic cardiomyopathy (HCM) // Dilated cardiomyopathy
NM_000079	245.278	283.211	10418.6	11697.6	NM_000079	CHRNA1	chr2	175612323	16878	1981	-	Protein Transcript	IGV	1134	cholinergic receptor, nicotinic, alpha 1 (muscle)	GO:0005886 // GO:0005886 // GO:0005892 // GO:0009986 // GO:0030054 // GO:0031594 // GO:0031594 // GO:0045211	plasma membrane // plasma membrane // acetylcholine-gated channel complex // cell surface // cell junction // neuromuscular junction // neuromuscular junction // postsynaptic membrane	GO:0004889 // GO:0004889 // GO:0005216 // GO:0015464 // GO:0042166	acetylcholine-activated cation-selective channel activity // acetylcholine-activated cation-selective channel activity // ion channel activity // acetylcholine receptor activity // acetylcholine binding	GO:0003009 // GO:0006810 // GO:0007165 // GO:0007268 // GO:0007274 // GO:0007528 // GO:0019228 // GO:0034220 // GO:0042391 // GO:0046716 // GO:0048630 // GO:0050881 // GO:0050905 // GO:0070050 // GO:0098655 // GO:0098655 // GO:0098655 // GO:0098655	skeletal muscle contraction // transport // signal transduction // synaptic transmission // neuromuscular synaptic transmission // neuromuscular junction development // neuronal action potential // ion transmembrane transport // regulation of membrane potential // muscle cell cellular homeostasis // skeletal muscle tissue growth // musculoskeletal movement // neuromuscular process // neuron cellu…	Neuroactive ligand-receptor interaction
NM_018955	274.217	279.048	7243.91	7167.91	NM_018955	UBB	chr17	16284111	1949	1232	+	Protein Transcript	IGV	7314	ubiquitin B	GO:0005654 // GO:0005739 // GO:0005829 // GO:0005886 // GO:0010008 // GO:0030666 // GO:0043005 // GO:0043025 // GO:0070062	nucleoplasm // mitochondrion // cytosol // plasma membrane // endosome membrane // endocytic vesicle membrane // neuron projection // neuronal cell body // extracellular vesicular exosome	GO:0005515	protein binding	GO:0000082 // GO:0000086 // GO:0000122 // GO:0000187 // GO:0000209 // GO:0000278 // GO:0002224 // GO:0002474 // GO:0002479 // GO:0002755 // GO:0002756 // GO:0005975 // GO:0005978 // GO:0006006 // GO:0006281 // GO:0006351 // GO:0006367 // GO:0006915 // GO:0006977 // GO:0007173 // GO:0007179 // GO:0007219 // GO:0007220 // GO:0007249 // GO:0007254 // GO:0007623 // GO:0008543 // GO:0009405 // GO:0010…	G1/S transition of mitotic cell cycle // G2/M transition of mitotic cell cycle // negative regulation of transcription from RNA polymerase II promoter // activation of MAPK activity // protein polyubiquitination // mitotic cell cycle // toll-like receptor signaling pathway // antigen processing and presentation of peptide antigen via MHC class I // antigen processing and presentation of exogenous…	Parkinson's disease
NM_000980	293.075	278.087	4216.66	3890.5	NM_000980	RPL18A	chr19	17970687	3447	671	+	Protein Transcript	IGV	6142	ribosomal protein L18a	GO:0005829 // GO:0016020 // GO:0022625	cytosol // membrane // cytosolic large ribosomal subunit	GO:0003723 // GO:0003735 // GO:0044822	RNA binding // structural constituent of ribosome // poly(A) RNA binding	GO:0000184 // GO:0006412 // GO:0006412 // GO:0006413 // GO:0006414 // GO:0006415 // GO:0006614 // GO:0010467 // GO:0016032 // GO:0019058 // GO:0019083 // GO:0044267	nuclear-transcribed mRNA catabolic process, nonsense-mediated decay // translation // translation // translational initiation // translational elongation // translational termination // SRP-dependent cotranslational protein targeting to membrane // gene expression // viral process // viral life cycle // viral transcription // cellular protein metabolic process	Ribosome
NM_001553	262.005	277.596	6342.65	6534.46	NM_001553	IGFBP7	chr4	57897237	79315	1129	-	Protein Transcript	IGV	3490	insulin-like growth factor binding protein 7	GO:0005576 // GO:0005615 // GO:0031012 // GO:0070062	extracellular region // extracellular space // extracellular matrix // extracellular vesicular exosome	GO:0005515 // GO:0005520	protein binding // insulin-like growth factor binding	GO:0001558 // GO:0007155 // GO:0007566 // GO:0008285 // GO:0009408 // GO:0032526 // GO:0032870 // GO:0048839 // GO:0050810 // GO:0051414	regulation of cell growth // cell adhesion // embryo implantation // negative regulation of cell proliferation // response to heat // response to retinoic acid // cellular response to hormone stimulus // inner ear development // regulation of steroid biosynthetic process // response to cortisol	-
NM_002510	215.385	274.474	12608	15623	NM_002510	GPNMB	chr7	23286316	28414	2730	+	Protein Transcript	IGV	10457	glycoprotein (transmembrane) nmb	GO:0005887 // GO:0016021 // GO:0042470	integral component of plasma membrane // integral component of membrane // melanosome	GO:0005178 // GO:0008201	integrin binding // heparin binding	GO:0001649 // GO:0007155 // GO:0008285 // GO:0030282	osteoblast differentiation // cell adhesion // negative regulation of cell proliferation // bone mineralization	-
NM_005620	307.46	273.965	3916	3393	NM_005620	S100A11	chr1	152004982	4530	594	-	Protein Transcript	IGV	6282	S100 calcium binding protein A11	GO:0001726 // GO:0005615 // GO:0005634 // GO:0005654 // GO:0005737 // GO:0005737 // GO:0070062	ruffle // extracellular space // nucleus // nucleoplasm // cytoplasm // cytoplasm // extracellular vesicular exosome	GO:0005509 // GO:0005515 // GO:0042803 // GO:0044548 // GO:0048306	calcium ion binding // protein binding // protein homodimerization activity // S100 protein binding // calcium-dependent protein binding	GO:0007165 // GO:0008156 // GO:0008285	signal transduction // negative regulation of DNA replication // negative regulation of cell proliferation	-
NM_003945	248.89	272.111	4707	5004	NM_003945	ATP6V0E1	chr5	172410763	51138	882	+	Protein Transcript	IGV	8992	ATPase, H+ transporting, lysosomal 9kDa, V0 subunit e1	GO:0010008 // GO:0016020 // GO:0016021 // GO:0030670 // GO:0033179	endosome membrane // membrane // integral component of membrane // phagocytic vesicle membrane // proton-transporting V-type ATPase, V0 domain	GO:0005215 // GO:0042625 // GO:0046961	transporter activity // ATPase activity, coupled to transmembrane movement of ions // proton-transporting ATPase activity, rotational mechanism	GO:0006879 // GO:0007035 // GO:0008152 // GO:0008286 // GO:0015991 // GO:0015992 // GO:0016049 // GO:0033572 // GO:0043200 // GO:0051701 // GO:0055085 // GO:0055085 // GO:0090382	cellular iron ion homeostasis // vacuolar acidification // metabolic process // insulin receptor signaling pathway // ATP hydrolysis coupled proton transport // proton transport // cell growth // transferrin transport // response to amino acid // interaction with host // transmembrane transport // transmembrane transport // phagosome maturation	Oxidative phosphorylation // Metabolic pathways // Phagosome // Synaptic vesicle cycle // Collecting duct acid secretion // Vibrio cholerae infection // Epithelial cell signaling in Helicobacter pylori infection // Rheumatoid arthritis
NM_007278	253.502	271.552	4854	5056	NM_007278	GABARAP	chr17	7143738	2016	893	-	Protein Transcript	IGV	11337	GABA(A) receptor-associated protein	GO:0000139 // GO:0000407 // GO:0000421 // GO:0005764 // GO:0005776 // GO:0005790 // GO:0005829 // GO:0005874 // GO:0005875 // GO:0005886 // GO:0005930 // GO:0015629 // GO:0019898 // GO:0031410 // GO:0044297 // GO:0048471	Golgi membrane // pre-autophagosomal structure // autophagic vacuole membrane // lysosome // autophagic vacuole // smooth endoplasmic reticulum // cytosol // microtubule // microtubule associated complex // plasma membrane // axoneme // actin cytoskeleton // extrinsic component of membrane // cytoplasmic vesicle // cell body // perinuclear region of cytoplasm	GO:0005515 // GO:0008017 // GO:0048487 // GO:0050811	protein binding // microtubule binding // beta-tubulin binding // GABA receptor binding	GO:0000045 // GO:0000226 // GO:0000422 // GO:0006605 // GO:0007268 // GO:0008625 // GO:0044804 // GO:0061025	autophagic vacuole assembly // microtubule cytoskeleton organization // mitochondrion degradation // protein targeting // synaptic transmission // extrinsic apoptotic signaling pathway via death domain receptors // nucleophagy // membrane fusion	FoxO signaling pathway // Regulation of autophagy // GABAergic synapse
NM_001854	288.52	270.069	45105.6	41054.9	NM_001854	COL11A1	chr1	103342023	232030	7291	-	Protein Transcript	IGV	1301	collagen, type XI, alpha 1	GO:0005576 // GO:0005592 // GO:0005592 // GO:0005788	extracellular region // collagen type XI trimer // collagen type XI trimer // endoplasmic reticulum lumen	GO:0005201 // GO:0030674 // GO:0046872 // GO:0050840	extracellular matrix structural constituent // protein binding, bridging // metal ion binding // extracellular matrix binding	GO:0001502 // GO:0001503 // GO:0002063 // GO:0006029 // GO:0007601 // GO:0007605 // GO:0022617 // GO:0030198 // GO:0030198 // GO:0030199 // GO:0030574 // GO:0035987 // GO:0035989 // GO:0042472 // GO:0048704 // GO:0050910 // GO:0055010	cartilage condensation // ossification // chondrocyte development // proteoglycan metabolic process // visual perception // sensory perception of sound // extracellular matrix disassembly // extracellular matrix organization // extracellular matrix organization // collagen fibril organization // collagen catabolic process // endodermal cell differentiation // tendon development // inner ear morph…	PI3K-Akt signaling pathway // Focal adhesion // ECM-receptor interaction // Platelet activation // Protein digestion and absorption // Amoebiasis
NM_001191322	208.851	265.15	17590.4	21715.3	NM_001191322	GREM1	chr15	33010205	16666	3928	+	Protein Transcript	IGV	26585	gremlin 1, DAN family BMP antagonist	GO:0005615 // GO:0009986	extracellular space // cell surface	GO:0005125 // GO:0005515 // GO:0016015 // GO:0030297 // GO:0036122 // GO:0043184 // GO:0048018	cytokine activity // protein binding // morphogen activity // transmembrane receptor protein tyrosine kinase activator activity // BMP binding // vascular endothelial growth factor receptor 2 binding // receptor agonist activity	GO:0000902 // GO:0001658 // GO:0002042 // GO:0002092 // GO:0003257 // GO:0003337 // GO:0006915 // GO:0007165 // GO:0007171 // GO:0007267 // GO:0008284 // GO:0009954 // GO:0010717 // GO:0030199 // GO:0030308 // GO:0030326 // GO:0030502 // GO:0030514 // GO:0030514 // GO:0032331 // GO:0032872 // GO:0033689 // GO:0042346 // GO:0043066 // GO:0045766 // GO:0045892 // GO:0045944 // GO:0046851 // GO:0048…	cell morphogenesis // branching involved in ureteric bud morphogenesis // cell migration involved in sprouting angiogenesis // positive regulation of receptor internalization // positive regulation of transcription from RNA polymerase II promoter involved in myocardial precursor cell differentiation // mesenchymal to epithelial transition involved in metanephros morphogenesis // apoptotic process…	-
NM_001288	277.541	263.828	7444.8	6881.47	NM_001288	CLIC1	chr6	31698358	5984	1251	-	Protein Transcript	IGV	1192	chloride intracellular channel 1	GO:0005615 // GO:0005634 // GO:0005634 // GO:0005635 // GO:0005737 // GO:0005739 // GO:0005886 // GO:0005903 // GO:0016020 // GO:0031965 // GO:0031982 // GO:0034707 // GO:0048471 // GO:0070062 // GO:0072562	extracellular space // nucleus // nucleus // nuclear envelope // cytoplasm // mitochondrion // plasma membrane // brush border // membrane // nuclear membrane // vesicle // chloride channel complex // perinuclear region of cytoplasm // extracellular vesicular exosome // blood microparticle	GO:0005244 // GO:0005254 // GO:0005515	voltage-gated ion channel activity // chloride channel activity // protein binding	GO:0006821 // GO:0007165 // GO:0034765 // GO:0045669 // GO:0051726 // GO:0051881 // GO:0070527 // GO:1902476 // GO:1902476	chloride transport // signal transduction // regulation of ion transmembrane transport // positive regulation of osteoblast differentiation // regulation of cell cycle // regulation of mitochondrial membrane potential // platelet aggregation // chloride transmembrane transport // chloride transmembrane transport	-
NM_001018004	284.942	263.215	10924.3	9812.54	NM_001018004	TPM1	chr15	63334838	29276	1788	+	Protein Transcript	IGV	7168	tropomyosin 1 (alpha)	GO:0001725 // GO:0005829 // GO:0005856 // GO:0005862 // GO:0030017 // GO:0031941 // GO:0032059 // GO:0032587	stress fiber // cytosol // cytoskeleton // muscle thin filament tropomyosin // sarcomere // filamentous actin // bleb // ruffle membrane	GO:0003779 // GO:0005200 // GO:0008092 // GO:0008307	actin binding // structural constituent of cytoskeleton // cytoskeletal protein binding // structural constituent of muscle	GO:0001701 // GO:0003065 // GO:0006928 // GO:0006936 // GO:0006937 // GO:0007010 // GO:0008016 // GO:0030049 // GO:0030049 // GO:0030336 // GO:0031529 // GO:0032781 // GO:0034614 // GO:0042060 // GO:0045214 // GO:0045785 // GO:0051496 // GO:0055010 // GO:0060048	in utero embryonic development // positive regulation of heart rate by epinephrine // movement of cell or subcellular component // muscle contraction // regulation of muscle contraction // cytoskeleton organization // regulation of heart contraction // muscle filament sliding // muscle filament sliding // negative regulation of cell migration // ruffle organization // positive regulation of ATPas…	Cardiac muscle contraction // Adrenergic signaling in cardiomyocytes // MicroRNAs in cancer // Hypertrophic cardiomyopathy (HCM) // Dilated cardiomyopathy
NM_020190	208.984	262.993	8209.31	10045.5	NM_020190	OLFML3	chr1	114522013	2864	1832	+	Protein Transcript	IGV	56944	olfactomedin-like 3	GO:0005576 // GO:0031982	extracellular region // vesicle	-	-	GO:0007275	multicellular organismal development	-
NM_004997	202.069	262.888	7825	9899	NM_004997	MYBPH	chr1	203136939	8004	1806	-	Protein Transcript	IGV	4608	myosin binding protein H	GO:0032982	myosin filament	GO:0005515 // GO:0008307	protein binding // structural constituent of muscle	GO:0006942 // GO:0007155	regulation of striated muscle contraction // cell adhesion	-
NM_004924	278.614	262.392	23621.5	21631.7	NM_004924	ACTN4	chr19	39138267	82905	3954	+	Protein Transcript	IGV	81	actinin, alpha 4	GO:0001725 // GO:0005576 // GO:0005615 // GO:0005634 // GO:0005737 // GO:0005911 // GO:0005925 // GO:0030018 // GO:0030529 // GO:0030863 // GO:0031093 // GO:0031143 // GO:0043005 // GO:0043234 // GO:0048471 // GO:0070062	stress fiber // extracellular region // extracellular space // nucleus // cytoplasm // cell-cell junction // focal adhesion // Z disc // ribonucleoprotein complex // cortical cytoskeleton // platelet alpha granule lumen // pseudopodium // neuron projection // protein complex // perinuclear region of cytoplasm // extracellular vesicular exosome	GO:0001882 // GO:0003779 // GO:0005178 // GO:0005509 // GO:0005515 // GO:0030374 // GO:0035257 // GO:0042803 // GO:0042803 // GO:0042974 // GO:0044822 // GO:0047485 // GO:0051015	nucleoside binding // actin binding // integrin binding // calcium ion binding // protein binding // ligand-dependent nuclear receptor transcription coactivator activity // nuclear hormone receptor binding // protein homodimerization activity // protein homodimerization activity // retinoic acid receptor binding // poly(A) RNA binding // protein N-terminus binding // actin filament binding	GO:0001666 // GO:0002576 // GO:0007596 // GO:0015031 // GO:0030168 // GO:0032417 // GO:0035357 // GO:0042981 // GO:0048384 // GO:0048549 // GO:0051017 // GO:0051271 // GO:0051272 // GO:0051272 // GO:0070830 // GO:1902396 // GO:1903506	response to hypoxia // platelet degranulation // blood coagulation // protein transport // platelet activation // positive regulation of sodium:proton antiporter activity // peroxisome proliferator activated receptor signaling pathway // regulation of apoptotic process // retinoic acid receptor signaling pathway // positive regulation of pinocytosis // actin filament bundle assembly // negative r…	Focal adhesion // Adherens junction // Tight junction // Leukocyte transendothelial migration // Regulation of actin cytoskeleton // Amoebiasis // Viral carcinogenesis // Systemic lupus erythematosus // Arrhythmogenic right ventricular cardiomyopathy (ARVC)
NM_006169	267.794	259.323	9061	8532	NM_006169	NNMT	chr11	114166535	16704	1578	+	Protein Transcript	IGV	4837	nicotinamide N-methyltransferase	GO:0005829	cytosol	GO:0008112	nicotinamide N-methyltransferase activity	GO:0006805 // GO:0010243 // GO:0031100 // GO:0032259 // GO:0042493 // GO:0044281	xenobiotic metabolic process // response to organonitrogen compound // organ regeneration // methylation // response to drug // small molecule metabolic process	Nicotinate and nicotinamide metabolism // Metabolic pathways
NM_001839	269.78	258.759	12217.2	11394.4	NM_001839	CNN3	chr1	95362505	30275	2112	-	Protein Transcript	IGV	1266	calponin 3, acidic	GO:0005737 // GO:0005925 // GO:0015629	cytoplasm // focal adhesion // actin cytoskeleton	GO:0003779 // GO:0005516	actin binding // calmodulin binding	GO:0030855 // GO:0031032	epithelial cell differentiation // actomyosin structure organization	-
NM_021009	255.992	258.696	14189.1	13942.9	NM_021009	UBC	chr12	125396191	3397	2585	-	Protein Transcript	IGV	7316	ubiquitin C	GO:0005654 // GO:0005829 // GO:0005886 // GO:0010008 // GO:0030666 // GO:0070062	nucleoplasm // cytosol // plasma membrane // endosome membrane // endocytic vesicle membrane // extracellular vesicular exosome	GO:0002020 // GO:0005515 // GO:0044822	protease binding // protein binding // poly(A) RNA binding	GO:0000082 // GO:0000086 // GO:0000122 // GO:0000187 // GO:0000209 // GO:0000278 // GO:0002224 // GO:0002474 // GO:0002479 // GO:0002755 // GO:0002756 // GO:0005975 // GO:0005978 // GO:0006006 // GO:0006281 // GO:0006351 // GO:0006367 // GO:0006915 // GO:0006977 // GO:0007173 // GO:0007179 // GO:0007219 // GO:0007220 // GO:0007249 // GO:0007254 // GO:0007623 // GO:0008543 // GO:0009405 // GO:0010…	G1/S transition of mitotic cell cycle // G2/M transition of mitotic cell cycle // negative regulation of transcription from RNA polymerase II promoter // activation of MAPK activity // protein polyubiquitination // mitotic cell cycle // toll-like receptor signaling pathway // antigen processing and presentation of peptide antigen via MHC class I // antigen processing and presentation of exogenous…	PPAR signaling pathway
NM_001278556	254.857	253.862	5207.84	5044.21	NM_001278556	ARPC3	chr12	110872695	15522	953	-	Protein Transcript	IGV	10094	actin related protein 2/3 complex, subunit 3, 21kDa	GO:0005829 // GO:0005885 // GO:0005925 // GO:0015629 // GO:0016020 // GO:0030027 // GO:0070062	cytosol // Arp2/3 protein complex // focal adhesion // actin cytoskeleton // membrane // lamellipodium // extracellular vesicular exosome	GO:0005200 // GO:0005515 // GO:0051015	structural constituent of cytoskeleton // protein binding // actin filament binding	GO:0006928 // GO:0007411 // GO:0034314 // GO:0038096 // GO:0045087 // GO:0048013	movement of cell or subcellular component // axon guidance // Arp2/3 complex-mediated actin nucleation // Fc-gamma receptor signaling pathway involved in phagocytosis // innate immune response // ephrin receptor signaling pathway	Fc gamma R-mediated phagocytosis // Regulation of actin cytoskeleton // Bacterial invasion of epithelial cells // Pathogenic Escherichia coli infection // Shigellosis // Salmonella infection
NM_000979	254.994	253.066	4849.77	4680.15	NM_000979	RPL18	chr19	49118584	4092	887	-	Protein Transcript	IGV	6141	ribosomal protein L18	GO:0005634 // GO:0005730 // GO:0005737 // GO:0005829 // GO:0005925 // GO:0016020 // GO:0022625	nucleus // nucleolus // cytoplasm // cytosol // focal adhesion // membrane // cytosolic large ribosomal subunit	GO:0003723 // GO:0003735	RNA binding // structural constituent of ribosome	GO:0000184 // GO:0006412 // GO:0006412 // GO:0006413 // GO:0006414 // GO:0006415 // GO:0006614 // GO:0010467 // GO:0016032 // GO:0019058 // GO:0019083 // GO:0044267	nuclear-transcribed mRNA catabolic process, nonsense-mediated decay // translation // translation // translational initiation // translational elongation // translational termination // SRP-dependent cotranslational protein targeting to membrane // gene expression // viral process // viral life cycle // viral transcription // cellular protein metabolic process	Ribosome
NM_013372	263.754	251.873	23402.2	21730.8	NM_013372	GREM1	chr15	33010205	16666	4138	+	Protein Transcript	IGV	26585	gremlin 1, DAN family BMP antagonist	GO:0005615 // GO:0009986	extracellular space // cell surface	GO:0005125 // GO:0005515 // GO:0016015 // GO:0030297 // GO:0036122 // GO:0043184 // GO:0048018	cytokine activity // protein binding // morphogen activity // transmembrane receptor protein tyrosine kinase activator activity // BMP binding // vascular endothelial growth factor receptor 2 binding // receptor agonist activity	GO:0000902 // GO:0001658 // GO:0002042 // GO:0002092 // GO:0003257 // GO:0003337 // GO:0006915 // GO:0007165 // GO:0007171 // GO:0007267 // GO:0008284 // GO:0009954 // GO:0010717 // GO:0030199 // GO:0030308 // GO:0030326 // GO:0030502 // GO:0030514 // GO:0030514 // GO:0032331 // GO:0032872 // GO:0033689 // GO:0042346 // GO:0043066 // GO:0045766 // GO:0045892 // GO:0045944 // GO:0046851 // GO:0048…	cell morphogenesis // branching involved in ureteric bud morphogenesis // cell migration involved in sprouting angiogenesis // positive regulation of receptor internalization // positive regulation of transcription from RNA polymerase II promoter involved in myocardial precursor cell differentiation // mesenchymal to epithelial transition involved in metanephros morphogenesis // apoptotic process…	-
NM_003472	225.813	249.969	13901.1	14963.1	NM_003472	DEK	chr6	18224400	40400	2871	-	Protein Transcript	IGV	7913	DEK proto-oncogene	GO:0005634 // GO:0043292	nucleus // contractile fiber	GO:0003677 // GO:0042393 // GO:0044822	DNA binding // histone binding // poly(A) RNA binding	GO:0006357 // GO:0006366 // GO:0007165 // GO:0016568 // GO:0019079 // GO:2000779 // GO:2001032	regulation of transcription from RNA polymerase II promoter // transcription from RNA polymerase II promoter // signal transduction // chromatin modification // viral genome replication // regulation of double-strand break repair // regulation of double-strand break repair via nonhomologous end joining	-
NM_001102	310.48	247.722	24798.6	19239.5	NM_001102	ACTN1	chr14	69340840	105244	3725	-	Protein Transcript	IGV	87	actinin, alpha 1	GO:0001725 // GO:0001726 // GO:0005576 // GO:0005615 // GO:0005634 // GO:0005737 // GO:0005829 // GO:0005886 // GO:0005916 // GO:0005925 // GO:0005925 // GO:0030018 // GO:0030864 // GO:0031093 // GO:0031143 // GO:0042995 // GO:0043197 // GO:0070062	stress fiber // ruffle // extracellular region // extracellular space // nucleus // cytoplasm // cytosol // plasma membrane // fascia adherens // focal adhesion // focal adhesion // Z disc // cortical actin cytoskeleton // platelet alpha granule lumen // pseudopodium // cell projection // dendritic spine // extracellular vesicular exosome	GO:0003725 // GO:0005178 // GO:0005509 // GO:0005515 // GO:0017166 // GO:0019904 // GO:0030374 // GO:0044325 // GO:0051015	double-stranded RNA binding // integrin binding // calcium ion binding // protein binding // vinculin binding // protein domain specific binding // ligand-dependent nuclear receptor transcription coactivator activity // ion channel binding // actin filament binding	GO:0002576 // GO:0007596 // GO:0030168 // GO:0030198 // GO:0034329 // GO:0042981 // GO:0048041 // GO:0051017 // GO:0051271 // GO:0051764 // GO:1903506	platelet degranulation // blood coagulation // platelet activation // extracellular matrix organization // cell junction assembly // regulation of apoptotic process // focal adhesion assembly // actin filament bundle assembly // negative regulation of cellular component movement // actin crosslink formation // regulation of nucleic acid-templated transcription	Focal adhesion // Adherens junction // Tight junction // Leukocyte transendothelial migration // Regulation of actin cytoskeleton // Amoebiasis // Viral carcinogenesis // Systemic lupus erythematosus // Arrhythmogenic right ventricular cardiomyopathy (ARVC)
NM_002615	207.099	247.564	6807.5	7912.83	NM_002615	SERPINF1	chr17	1665259	15601	1533	+	Protein Transcript	IGV	5176	serpin peptidase inhibitor, clade F (alpha-2 antiplasmin, pigment epithelium derived factor), member 1	GO:0005576 // GO:0005604 // GO:0005615 // GO:0031012 // GO:0042470 // GO:0043203 // GO:0048471 // GO:0070062	extracellular region // basement membrane // extracellular space // extracellular matrix // melanosome // axon hillock // perinuclear region of cytoplasm // extracellular vesicular exosome	GO:0004867	serine-type endopeptidase inhibitor activity	GO:0001822 // GO:0007275 // GO:0007568 // GO:0007614 // GO:0008283 // GO:0010447 // GO:0010596 // GO:0010629 // GO:0010951 // GO:0010976 // GO:0016525 // GO:0042698 // GO:0046685 // GO:0050728 // GO:0050769 // GO:0060041 // GO:0060770 // GO:0071279 // GO:0071300 // GO:0071333 // GO:0071549 // GO:1901215	kidney development // multicellular organismal development // aging // short-term memory // cell proliferation // response to acidic pH // negative regulation of endothelial cell migration // negative regulation of gene expression // negative regulation of endopeptidase activity // positive regulation of neuron projection development // negative regulation of angiogenesis // ovulation cycle // re…	-
NM_006888	201.66	246.189	18403	21846	NM_006888	CALM1	chr14	90863327	11293	4256	+	Protein Transcript	IGV	801	calmodulin 1 (phosphorylase kinase, delta)	GO:0000922 // GO:0005576 // GO:0005634 // GO:0005654 // GO:0005737 // GO:0005813 // GO:0005829 // GO:0005876 // GO:0005886 // GO:0030017 // GO:0030426 // GO:0031982 // GO:0034704 // GO:0070062	spindle pole // extracellular region // nucleus // nucleoplasm // cytoplasm // centrosome // cytosol // spindle microtubule // plasma membrane // sarcomere // growth cone // vesicle // calcium channel complex // extracellular vesicular exosome	GO:0005509 // GO:0005509 // GO:0005515 // GO:0008179 // GO:0019901 // GO:0019904 // GO:0030235 // GO:0031432 // GO:0031800 // GO:0031996 // GO:0031997 // GO:0043274 // GO:0043539 // GO:0043548 // GO:0044325 // GO:0048306 // GO:0050998 // GO:0072542	calcium ion binding // calcium ion binding // protein binding // adenylate cyclase binding // protein kinase binding // protein domain specific binding // nitric-oxide synthase regulator activity // titin binding // type 3 metabotropic glutamate receptor binding // thioesterase binding // N-terminal myristoylation domain binding // phospholipase binding // protein serine/threonine kinase activato…	GO:0001975 // GO:0002027 // GO:0002576 // GO:0005513 // GO:0005975 // GO:0005980 // GO:0006006 // GO:0006936 // GO:0006996 // GO:0007005 // GO:0007165 // GO:0007173 // GO:0007186 // GO:0007190 // GO:0007202 // GO:0007268 // GO:0007596 // GO:0007603 // GO:0008543 // GO:0009405 // GO:0010800 // GO:0010801 // GO:0010880 // GO:0010881 // GO:0016056 // GO:0021762 // GO:0022400 // GO:0030168 // GO:0030…	response to amphetamine // regulation of heart rate // platelet degranulation // detection of calcium ion // carbohydrate metabolic process // glycogen catabolic process // glucose metabolic process // muscle contraction // organelle organization // mitochondrion organization // signal transduction // epidermal growth factor receptor signaling pathway // G-protein coupled receptor signaling pathw…	Ras signaling pathway // Rap1 signaling pathway // Calcium signaling pathway // cGMP-PKG signaling pathway // cAMP signaling pathway // Phosphatidylinositol signaling system // Oocyte meiosis // Adrenergic signaling in cardiomyocytes // Vascular smooth muscle contraction // Circadian entrainment // Long-term potentiation // Neurotrophin signaling pathway // Dopaminergic synapse // Olfactory trans…
NM_002568	254.466	245.705	15605	14651.5	NM_002568	PABPC1	chr8	101715144	19172	2860	-	Protein Transcript	IGV	26986	poly(A) binding protein, cytoplasmic 1	GO:0005634 // GO:0005737 // GO:0005829 // GO:0005925 // GO:0010494 // GO:0016020 // GO:0030529 // GO:0036464 // GO:0070062 // GO:0071013	nucleus // cytoplasm // cytosol // focal adhesion // cytoplasmic stress granule // membrane // ribonucleoprotein complex // cytoplasmic ribonucleoprotein granule // extracellular vesicular exosome // catalytic step 2 spliceosome	GO:0000166 // GO:0005515 // GO:0008022 // GO:0008143 // GO:0008143 // GO:0008266 // GO:0008494 // GO:0044822	nucleotide binding // protein binding // protein C-terminus binding // poly(A) binding // poly(A) binding // poly(U) RNA binding // translation activator activity // poly(A) RNA binding	GO:0000184 // GO:0000288 // GO:0000289 // GO:0000398 // GO:0006378 // GO:0006412 // GO:0006413 // GO:0010467 // GO:0031047 // GO:0044267 // GO:0045727 // GO:0048255 // GO:0060213 // GO:1900153 // GO:2000623	nuclear-transcribed mRNA catabolic process, nonsense-mediated decay // nuclear-transcribed mRNA catabolic process, deadenylation-dependent decay // nuclear-transcribed mRNA poly(A) tail shortening // mRNA splicing, via spliceosome // mRNA polyadenylation // translation // translational initiation // gene expression // gene silencing by RNA // cellular protein metabolic process // positive regulat…	RNA transport // mRNA surveillance pathway // RNA degradation
NM_005340	230.583	244.771	3401.6	3511.16	NM_005340	HINT1	chr5	130494976	6066	688	-	Protein Transcript	IGV	3094	histidine triad nucleotide binding protein 1	GO:0000118 // GO:0005634 // GO:0005737 // GO:0005856 // GO:0005886 // GO:0070062	histone deacetylase complex // nucleus // cytoplasm // cytoskeleton // plasma membrane // extracellular vesicular exosome	GO:0000166 // GO:0005080 // GO:0016787	nucleotide binding // protein kinase C binding // hydrolase activity	GO:0006351 // GO:0006355 // GO:0007165 // GO:0009154 // GO:0072332	transcription, DNA-templated // regulation of transcription, DNA-templated // signal transduction // purine ribonucleotide catabolic process // intrinsic apoptotic signaling pathway by p53 class mediator	-
NM_001155	261.105	244.616	16751.2	15259.8	NM_001155	ANXA6	chr5	150480267	57177	2992	-	Protein Transcript	IGV	309	annexin A6	GO:0005765 // GO:0005925 // GO:0016020 // GO:0031902 // GO:0042470 // GO:0048471 // GO:0070062	lysosomal membrane // focal adhesion // membrane // late endosome membrane // melanosome // perinuclear region of cytoplasm // extracellular vesicular exosome	GO:0005509 // GO:0005515 // GO:0005525 // GO:0005544 // GO:0008289 // GO:0015276 // GO:0015485 // GO:0042803 // GO:0048306	calcium ion binding // protein binding // GTP binding // calcium-dependent phospholipid binding // lipid binding // ligand-gated ion channel activity // cholesterol binding // protein homodimerization activity // calcium-dependent protein binding	GO:0006816 // GO:0006937 // GO:0034220 // GO:0051260	calcium ion transport // regulation of muscle contraction // ion transmembrane transport // protein homooligomerization	-
NM_004396	225.686	241.392	18190.5	18919	NM_004396	DDX5	chr17	62494374	8111	3759	-	Protein Transcript	IGV	1655	DEAD (Asp-Glu-Ala-Asp) box helicase 5	GO:0005634 // GO:0005634 // GO:0005654 // GO:0005730 // GO:0016020 // GO:0030529 // GO:0070062 // GO:0071013	nucleus // nucleus // nucleoplasm // nucleolus // membrane // ribonucleoprotein complex // extracellular vesicular exosome // catalytic step 2 spliceosome	GO:0003713 // GO:0003724 // GO:0003724 // GO:0004004 // GO:0005515 // GO:0005516 // GO:0005524 // GO:0019899 // GO:0030331 // GO:0036002 // GO:0044822 // GO:0048306 // GO:0050681	transcription coactivator activity // RNA helicase activity // RNA helicase activity // ATP-dependent RNA helicase activity // protein binding // calmodulin binding // ATP binding // enzyme binding // estrogen receptor binding // pre-mRNA binding // poly(A) RNA binding // calcium-dependent protein binding // androgen receptor binding	GO:0000122 // GO:0000381 // GO:0000398 // GO:0001701 // GO:0006351 // GO:0007623 // GO:0016049 // GO:0033148 // GO:0043517 // GO:0045069 // GO:0045667 // GO:0045944 // GO:0060765 // GO:0072332 // GO:2001014	negative regulation of transcription from RNA polymerase II promoter // regulation of alternative mRNA splicing, via spliceosome // mRNA splicing, via spliceosome // in utero embryonic development // transcription, DNA-templated // circadian rhythm // cell growth // positive regulation of intracellular estrogen receptor signaling pathway // positive regulation of DNA damage response, signal trans…	Spliceosome // Transcriptional misregulation in cancer // Proteoglycans in cancer
NM_003281	230.331	238.944	30339	30604	NM_003281	TNNI1	chr1	201372895	17980	6143	-	Protein Transcript	IGV	7135	troponin I type 1 (skeletal, slow)	GO:0005829 // GO:0005861	cytosol // troponin complex	GO:0003779 // GO:0046872	actin binding // metal ion binding	GO:0006942 // GO:0030049 // GO:0055010	regulation of striated muscle contraction // muscle filament sliding // ventricular cardiac muscle tissue morphogenesis	-
NM_000942	259.862	238.667	5728	5115.5	NM_000942	PPIB	chr15	64448014	7341	1028	-	Protein Transcript	IGV	5479	peptidylprolyl isomerase B (cyclophilin B)	GO:0005634 // GO:0005783 // GO:0005788 // GO:0005788 // GO:0005790 // GO:0005925 // GO:0016020 // GO:0032991 // GO:0042470 // GO:0048471 // GO:0070062	nucleus // endoplasmic reticulum // endoplasmic reticulum lumen // endoplasmic reticulum lumen // smooth endoplasmic reticulum // focal adhesion // membrane // macromolecular complex // melanosome // perinuclear region of cytoplasm // extracellular vesicular exosome	GO:0003755 // GO:0003755 // GO:0003755 // GO:0005515 // GO:0005518 // GO:0032403 // GO:0042277 // GO:0044822 // GO:0051082 // GO:0070063	peptidyl-prolyl cis-trans isomerase activity // peptidyl-prolyl cis-trans isomerase activity // peptidyl-prolyl cis-trans isomerase activity // protein binding // collagen binding // protein complex binding // peptide binding // poly(A) RNA binding // unfolded protein binding // RNA polymerase binding	GO:0000413 // GO:0000413 // GO:0030198 // GO:0040018 // GO:0044794 // GO:0044829 // GO:0050821 // GO:0060348 // GO:0061077 // GO:0061077 // GO:1901873	protein peptidyl-prolyl isomerization // protein peptidyl-prolyl isomerization // extracellular matrix organization // positive regulation of multicellular organism growth // positive regulation by host of viral process // positive regulation by host of viral genome replication // protein stabilization // bone development // chaperone-mediated protein folding // chaperone-mediated protein folding…	-
NM_001303524	258.477	238.638	10857.3	9747.12	NM_001303524	TUBB6	chr18	12307668	18948	1959	+	Protein Transcript	IGV	84617	tubulin, beta 6 class V	GO:0005634 // GO:0005737 // GO:0005874 // GO:0070062	nucleus // cytoplasm // microtubule // extracellular vesicular exosome	GO:0003674 // GO:0003924 // GO:0005200 // GO:0005525	molecular_function // GTPase activity // structural constituent of cytoskeleton // GTP binding	GO:0006457 // GO:0007017 // GO:0044267 // GO:0051084 // GO:0051258 // GO:0055085	protein folding // microtubule-based process // cellular protein metabolic process // 'de novo' posttranslational protein folding // protein polymerization // transmembrane transport	Phagosome // Gap junction // Pathogenic Escherichia coli infection
NM_021034	209.893	237.608	3006.37	3309.33	NM_021034	IFITM3	chr11	319673	1242	668	-	Protein Transcript	IGV	10410	interferon induced transmembrane protein 3	GO:0005765 // GO:0005886 // GO:0005886 // GO:0016021 // GO:0031902 // GO:0070062	lysosomal membrane // plasma membrane // plasma membrane // integral component of membrane // late endosome membrane // extracellular vesicular exosome	GO:0005515	protein binding	GO:0006955 // GO:0009615 // GO:0019221 // GO:0032897 // GO:0034341 // GO:0035455 // GO:0035456 // GO:0045071 // GO:0046597 // GO:0051607 // GO:0060337	immune response // response to virus // cytokine-mediated signaling pathway // negative regulation of viral transcription // response to interferon-gamma // response to interferon-alpha // response to interferon-beta // negative regulation of viral genome replication // negative regulation of viral entry into host cell // defense response to virus // type I interferon signaling pathway	-
NM_001425	199.263	237.351	3542	4102.5	NM_001425	EMP3	chr19	48828629	5182	829	+	Protein Transcript	IGV	2014	epithelial membrane protein 3	GO:0005886 // GO:0016021	plasma membrane // integral component of membrane	GO:0005515	protein binding	GO:0008219 // GO:0008285 // GO:0016049 // GO:0032060	cell death // negative regulation of cell proliferation // cell growth // bleb assembly	-
NM_001746	256.821	237.245	27258.6	24485.2	NM_001746	CANX	chr5	179125930	32710	4950	+	Protein Transcript	IGV	821	calnexin	GO:0005783 // GO:0005788 // GO:0005789 // GO:0005790 // GO:0005791 // GO:0005840 // GO:0016020 // GO:0030424 // GO:0032839 // GO:0042470 // GO:0043025 // GO:0043197 // GO:0043234 // GO:0044233 // GO:0070062 // GO:0070062 // GO:0071556	endoplasmic reticulum // endoplasmic reticulum lumen // endoplasmic reticulum membrane // smooth endoplasmic reticulum // rough endoplasmic reticulum // ribosome // membrane // axon // dendrite cytoplasm // melanosome // neuronal cell body // dendritic spine // protein complex // ER-mitochondrion membrane contact site // extracellular vesicular exosome // extracellular vesicular exosome // integr…	GO:0001948 // GO:0005509 // GO:0005515 // GO:0030246 // GO:0034185 // GO:0035255 // GO:0044822 // GO:0051082	glycoprotein binding // calcium ion binding // protein binding // carbohydrate binding // apolipoprotein binding // ionotropic glutamate receptor binding // poly(A) RNA binding // unfolded protein binding	GO:0002474 // GO:0006457 // GO:0007568 // GO:0009306 // GO:0018279 // GO:0019886 // GO:0034975 // GO:0043687 // GO:0044267 // GO:0048488 // GO:0061077 // GO:0072583	antigen processing and presentation of peptide antigen via MHC class I // protein folding // aging // protein secretion // protein N-linked glycosylation via asparagine // antigen processing and presentation of exogenous peptide antigen via MHC class II // protein folding in endoplasmic reticulum // post-translational protein modification // cellular protein metabolic process // synaptic vesicle …	Protein processing in endoplasmic reticulum // Phagosome // Antigen processing and presentation // Thyroid hormone synthesis // HTLV-I infection
NR_003259	231.794	237.159	8141.12	8099.46	NR_003259	GNAS	chr20	57464180	22068	1638	+	Non-Coding Transcript	IGV	2778	GNAS complex locus	GO:0001726 // GO:0005576 // GO:0005634 // GO:0005737 // GO:0005829 // GO:0005829 // GO:0005834 // GO:0005834 // GO:0005834 // GO:0005886 // GO:0005886 // GO:0016020 // GO:0016020 // GO:0030133 // GO:0030425 // GO:0031224 // GO:0032588 // GO:0048471 // GO:0070062	ruffle // extracellular region // nucleus // cytoplasm // cytosol // cytosol // heterotrimeric G-protein complex // heterotrimeric G-protein complex // heterotrimeric G-protein complex // plasma membrane // plasma membrane // membrane // membrane // transport vesicle // dendrite // intrinsic component of membrane // trans-Golgi network membrane // perinuclear region of cytoplasm // extracellular …	GO:0003674 // GO:0003924 // GO:0003924 // GO:0004016 // GO:0004871 // GO:0004871 // GO:0005159 // GO:0005515 // GO:0005525 // GO:0031683 // GO:0031683 // GO:0031698 // GO:0031748 // GO:0031852 // GO:0035255 // GO:0046872 // GO:0051430	molecular_function // GTPase activity // GTPase activity // adenylate cyclase activity // signal transducer activity // signal transducer activity // insulin-like growth factor receptor binding // protein binding // GTP binding // G-protein beta/gamma-subunit complex binding // G-protein beta/gamma-subunit complex binding // beta-2 adrenergic receptor binding // D1 dopamine receptor binding // mu…	GO:0001894 // GO:0001958 // GO:0003091 // GO:0006112 // GO:0006112 // GO:0006171 // GO:0006306 // GO:0006833 // GO:0007189 // GO:0007189 // GO:0007190 // GO:0007191 // GO:0007191 // GO:0007565 // GO:0007596 // GO:0007606 // GO:0007608 // GO:0009306 // GO:0030819 // GO:0035116 // GO:0035264 // GO:0040015 // GO:0040032 // GO:0042493 // GO:0043950 // GO:0044281 // GO:0045669 // GO:0045672 // GO:0046…	tissue homeostasis // endochondral ossification // renal water homeostasis // energy reserve metabolic process // energy reserve metabolic process // cAMP biosynthetic process // DNA methylation // water transport // adenylate cyclase-activating G-protein coupled receptor signaling pathway // adenylate cyclase-activating G-protein coupled receptor signaling pathway // activation of adenylate cycl…	Rap1 signaling pathway // Calcium signaling pathway // cAMP signaling pathway // Adrenergic signaling in cardiomyocytes // Vascular smooth muscle contraction // Gap junction // Platelet activation // Circadian entrainment // Glutamatergic synapse // Serotonergic synapse // Dopaminergic synapse // Long-term depression // Taste transduction // Inflammatory mediator regulation of TRP channels // Ins…
NM_004404	232.285	235.056	16506	16241.5	NM_004404	SEPT2	chr2	242255276	38166	3314	+	Protein Transcript	IGV	4735	septin 2	GO:0000145 // GO:0000777 // GO:0005634 // GO:0005654 // GO:0005730 // GO:0005737 // GO:0005819 // GO:0005938 // GO:0015629 // GO:0030496 // GO:0032154 // GO:0035869 // GO:0045202 // GO:0048471 // GO:0060170 // GO:0070062	exocyst // condensed chromosome kinetochore // nucleus // nucleoplasm // nucleolus // cytoplasm // spindle // cell cortex // actin cytoskeleton // midbody // cleavage furrow // ciliary transition zone // synapse // perinuclear region of cytoplasm // ciliary membrane // extracellular vesicular exosome	GO:0005515 // GO:0005525 // GO:0030234 // GO:0032947	protein binding // GTP binding // enzyme regulator activity // protein complex scaffold	GO:0002036 // GO:0007067 // GO:0007224 // GO:0031175 // GO:0032880 // GO:0042384 // GO:0050790 // GO:0051301	regulation of L-glutamate transport // mitotic nuclear division // smoothened signaling pathway // neuron projection development // regulation of protein localization // cilium assembly // regulation of catalytic activity // cell division	Bacterial invasion of epithelial cells
NM_177924	194.383	233.513	10911.8	12746.3	NM_177924	ASAH1	chr8	17913925	27955	2618	-	Protein Transcript	IGV	427	N-acylsphingosine amidohydrolase (acid ceramidase) 1	GO:0043202 // GO:0070062	lysosomal lumen // extracellular vesicular exosome	GO:0003824 // GO:0017040	catalytic activity // ceramidase activity	GO:0006665 // GO:0006672 // GO:0006687 // GO:0010033 // GO:0030324 // GO:0044281	sphingolipid metabolic process // ceramide metabolic process // glycosphingolipid metabolic process // response to organic substance // lung development // small molecule metabolic process	Sphingolipid metabolism // Metabolic pathways // Sphingolipid signaling pathway // Lysosome
NM_006432	181.713	233.447	3495	4366	NM_006432	NPC2	chr14	74946643	13442	897	-	Protein Transcript	IGV	10577	Niemann-Pick disease, type C2	GO:0005764 // GO:0005783 // GO:0070062	lysosome // endoplasmic reticulum // extracellular vesicular exosome	GO:0005515 // GO:0015485 // GO:0019899	protein binding // cholesterol binding // enzyme binding	GO:0008203 // GO:0009615 // GO:0015914 // GO:0019747 // GO:0030301 // GO:0032366 // GO:0032367 // GO:0032367 // GO:0033344 // GO:0042632 // GO:0046836	cholesterol metabolic process // response to virus // phospholipid transport // regulation of isoprenoid metabolic process // cholesterol transport // intracellular sterol transport // intracellular cholesterol transport // intracellular cholesterol transport // cholesterol efflux // cholesterol homeostasis // glycolipid transport	Lysosome
NM_002136	210.751	232.665	7994.01	8581.47	NM_002136	HNRNPA1	chr12	54674488	4543	1769	+	Protein Transcript	IGV	3178	heterogeneous nuclear ribonucleoprotein A1	GO:0005654 // GO:0005654 // GO:0005681 // GO:0005737 // GO:0016020 // GO:0030529 // GO:0045111 // GO:0070062 // GO:0071013	nucleoplasm // nucleoplasm // spliceosomal complex // cytoplasm // membrane // ribonucleoprotein complex // intermediate filament cytoskeleton // extracellular vesicular exosome // catalytic step 2 spliceosome	GO:0000166 // GO:0003697 // GO:0003723 // GO:0003727 // GO:0005515 // GO:0044822	nucleotide binding // single-stranded DNA binding // RNA binding // single-stranded RNA binding // protein binding // poly(A) RNA binding	GO:0000398 // GO:0000398 // GO:0006397 // GO:0006405 // GO:0008380 // GO:0010467 // GO:0016032 // GO:0051028 // GO:0051168 // GO:0051170	mRNA splicing, via spliceosome // mRNA splicing, via spliceosome // mRNA processing // RNA export from nucleus // RNA splicing // gene expression // viral process // mRNA transport // nuclear export // nuclear import	Spliceosome
NM_002444	253.045	231.215	21540.5	19138.5	NM_002444	MSN	chrX	64887511	74283	3970	+	Protein Transcript	IGV	4478	moesin	GO:0001931 // GO:0005615 // GO:0005634 // GO:0005737 // GO:0005856 // GO:0005886 // GO:0005902 // GO:0005925 // GO:0005925 // GO:0016323 // GO:0016324 // GO:0019898 // GO:0030175 // GO:0031528 // GO:0031982 // GO:0045177 // GO:0070062 // GO:0071944 // GO:0072562	uropod // extracellular space // nucleus // cytoplasm // cytoskeleton // plasma membrane // microvillus // focal adhesion // focal adhesion // basolateral plasma membrane // apical plasma membrane // extrinsic component of membrane // filopodium // microvillus membrane // vesicle // apical part of cell // extracellular vesicular exosome // cell periphery // blood microparticle	GO:0003725 // GO:0003779 // GO:0005102 // GO:0005200 // GO:0005515 // GO:0019901 // GO:0050839	double-stranded RNA binding // actin binding // receptor binding // structural constituent of cytoskeleton // protein binding // protein kinase binding // cell adhesion molecule binding	GO:0006928 // GO:0007159 // GO:0010628 // GO:0022614 // GO:0050900 // GO:0061028 // GO:2000401	movement of cell or subcellular component // leukocyte cell-cell adhesion // positive regulation of gene expression // membrane to membrane docking // leukocyte migration // establishment of endothelial barrier // regulation of lymphocyte migration	Leukocyte transendothelial migration // Regulation of actin cytoskeleton // Measles // Proteoglycans in cancer
NM_001967	232.415	230.728	9418.75	9092.09	NM_001967	EIF4A2	chr3	186501361	6325	1890	+	Protein Transcript	IGV	1974	eukaryotic translation initiation factor 4A2	GO:0005829 // GO:0016281 // GO:0048471	cytosol // eukaryotic translation initiation factor 4F complex // perinuclear region of cytoplasm	GO:0003743 // GO:0004386 // GO:0005515 // GO:0005524 // GO:0016887 // GO:0044822	translation initiation factor activity // helicase activity // protein binding // ATP binding // ATPase activity // poly(A) RNA binding	GO:0000288 // GO:0000289 // GO:0006412 // GO:0006413 // GO:0006446 // GO:0010467 // GO:0016032 // GO:0019221 // GO:0044267 // GO:1900260	nuclear-transcribed mRNA catabolic process, deadenylation-dependent decay // nuclear-transcribed mRNA poly(A) tail shortening // translation // translational initiation // regulation of translational initiation // gene expression // viral process // cytokine-mediated signaling pathway // cellular protein metabolic process // negative regulation of RNA-directed RNA polymerase activity	RNA transport
NM_016303	208.887	229.442	4877.62	5209.58	NM_016303	WBP5	chrX	102611380	2018	1089	+	Protein Transcript	IGV	51186	WW domain binding protein 5	-	-	GO:0050699	WW domain binding	-	-	-
NM_003217	213.131	228.528	13179.8	13741.6	NM_003217	TMBIM6	chr12	50135293	23425	2884	+	Protein Transcript	IGV	7009	transmembrane BAX inhibitor motif containing 6	GO:0005634 // GO:0005783 // GO:0005789 // GO:0005887 // GO:0016020	nucleus // endoplasmic reticulum // endoplasmic reticulum membrane // integral component of plasma membrane // membrane	GO:0019899 // GO:0060698	enzyme binding // endoribonuclease inhibitor activity	GO:0006986 // GO:0031438 // GO:0032091 // GO:0032469 // GO:0060702 // GO:0070059 // GO:1900102 // GO:1902236	response to unfolded protein // negative regulation of mRNA cleavage // negative regulation of protein binding // endoplasmic reticulum calcium ion homeostasis // negative regulation of endoribonuclease activity // intrinsic apoptotic signaling pathway in response to endoplasmic reticulum stress // negative regulation of endoplasmic reticulum unfolded protein response // negative regulation of en…	-
NM_000090	341.479	228.27	40198	26129	NM_000090	COL3A1	chr2	189839099	38374	5490	+	Protein Transcript	IGV	1281	collagen, type III, alpha 1	GO:0005576 // GO:0005586 // GO:0005586 // GO:0005615 // GO:0005615 // GO:0005788 // GO:0031012 // GO:0031012	extracellular region // collagen type III trimer // collagen type III trimer // extracellular space // extracellular space // endoplasmic reticulum lumen // extracellular matrix // extracellular matrix	GO:0005178 // GO:0005178 // GO:0005201 // GO:0005515 // GO:0046332 // GO:0046872 // GO:0048407	integrin binding // integrin binding // extracellular matrix structural constituent // protein binding // SMAD binding // metal ion binding // platelet-derived growth factor binding	GO:0001501 // GO:0006898 // GO:0007160 // GO:0007179 // GO:0007229 // GO:0007411 // GO:0007507 // GO:0007568 // GO:0009314 // GO:0009612 // GO:0018149 // GO:0021987 // GO:0022617 // GO:0030168 // GO:0030198 // GO:0030199 // GO:0030199 // GO:0030574 // GO:0034097 // GO:0035025 // GO:0042060 // GO:0042060 // GO:0043206 // GO:0043588 // GO:0048565 // GO:0050777 // GO:0060414 // GO:0071230 // GO:2001…	skeletal system development // receptor-mediated endocytosis // cell-matrix adhesion // transforming growth factor beta receptor signaling pathway // integrin-mediated signaling pathway // axon guidance // heart development // aging // response to radiation // response to mechanical stimulus // peptide cross-linking // cerebral cortex development // extracellular matrix disassembly // platelet ac…	PI3K-Akt signaling pathway // Focal adhesion // ECM-receptor interaction // Platelet activation // Protein digestion and absorption // Amoebiasis
NM_002567	215.748	226.959	6897.5	7055.5	NM_002567	PEBP1	chr12	118573870	9521	1491	+	Protein Transcript	IGV	5037	phosphatidylethanolamine binding protein 1	GO:0005634 // GO:0005737 // GO:0070062	nucleus // cytoplasm // extracellular vesicular exosome	GO:0004867 // GO:0005515 // GO:0005524 // GO:0008429 // GO:0019899 // GO:0019901 // GO:0044822	serine-type endopeptidase inhibitor activity // protein binding // ATP binding // phosphatidylethanolamine binding // enzyme binding // protein kinase binding // poly(A) RNA binding	GO:0010951	negative regulation of endopeptidase activity	-
NM_016038	202.923	226.273	6983.5	7572	NM_016038	SBDS	chr7	66452690	7899	1605	-	Protein Transcript	IGV	51119	Shwachman-Bodian-Diamond syndrome	GO:0000922 // GO:0005634 // GO:0005654 // GO:0005730 // GO:0005737	spindle pole // nucleus // nucleoplasm // nucleolus // cytoplasm	GO:0005515 // GO:0008017 // GO:0019843 // GO:0043022 // GO:0044822	protein binding // microtubule binding // rRNA binding // ribosome binding // poly(A) RNA binding	GO:0001833 // GO:0006364 // GO:0008283 // GO:0030282 // GO:0030595 // GO:0042256 // GO:0042273 // GO:0043148 // GO:0048539	inner cell mass cell proliferation // rRNA processing // cell proliferation // bone mineralization // leukocyte chemotaxis // mature ribosome assembly // ribosomal large subunit biogenesis // mitotic spindle stabilization // bone marrow development	Ribosome biogenesis in eukaryotes
NM_001018	244.648	226.126	2785.5	2503.5	NM_001018	RPS15	chr19	1438363	2130	531	+	Protein Transcript	IGV	6209	ribosomal protein S15	GO:0005634 // GO:0005654 // GO:0005737 // GO:0005829 // GO:0005925 // GO:0016020 // GO:0022627	nucleus // nucleoplasm // cytoplasm // cytosol // focal adhesion // membrane // cytosolic small ribosomal subunit	GO:0003677 // GO:0003735 // GO:0005515 // GO:0044822	DNA binding // structural constituent of ribosome // protein binding // poly(A) RNA binding	GO:0000028 // GO:0000056 // GO:0000184 // GO:0001649 // GO:0006364 // GO:0006412 // GO:0006412 // GO:0006413 // GO:0006414 // GO:0006415 // GO:0006614 // GO:0010467 // GO:0016032 // GO:0019058 // GO:0019083 // GO:0042274 // GO:0044267	ribosomal small subunit assembly // ribosomal small subunit export from nucleus // nuclear-transcribed mRNA catabolic process, nonsense-mediated decay // osteoblast differentiation // rRNA processing // translation // translation // translational initiation // translational elongation // translational termination // SRP-dependent cotranslational protein targeting to membrane // gene expression //…	Ribosome
NM_001000	202.282	226.019	1817.33	1974.5	NM_001000	RPL39	chrX	118920467	5156	419	-	Protein Transcript	IGV	6170	ribosomal protein L39	GO:0005615 // GO:0005829 // GO:0022625 // GO:0022625	extracellular space // cytosol // cytosolic large ribosomal subunit // cytosolic large ribosomal subunit	GO:0003723 // GO:0003735 // GO:0003735	RNA binding // structural constituent of ribosome // structural constituent of ribosome	GO:0000184 // GO:0002227 // GO:0006412 // GO:0006412 // GO:0006413 // GO:0006414 // GO:0006415 // GO:0006614 // GO:0010467 // GO:0016032 // GO:0019058 // GO:0019083 // GO:0019731 // GO:0044267 // GO:0050830	nuclear-transcribed mRNA catabolic process, nonsense-mediated decay // innate immune response in mucosa // translation // translation // translational initiation // translational elongation // translational termination // SRP-dependent cotranslational protein targeting to membrane // gene expression // viral process // viral life cycle // viral transcription // antibacterial humoral response // c…	Ribosome
NM_000918	270.651	225.866	14961	12140.5	NM_000918	P4HB	chr17	79801034	17511	2578	-	Protein Transcript	IGV	5034	prolyl 4-hydroxylase, beta polypeptide	GO:0005576 // GO:0005783 // GO:0005788 // GO:0005793 // GO:0005886 // GO:0005925 // GO:0016222 // GO:0042470 // GO:0070062	extracellular region // endoplasmic reticulum // endoplasmic reticulum lumen // endoplasmic reticulum-Golgi intermediate compartment // plasma membrane // focal adhesion // procollagen-proline 4-dioxygenase complex // melanosome // extracellular vesicular exosome	GO:0003756 // GO:0004175 // GO:0004656 // GO:0005515 // GO:0019899 // GO:0044822 // GO:0046982	protein disulfide isomerase activity // endopeptidase activity // procollagen-proline 4-dioxygenase activity // protein binding // enzyme binding // poly(A) RNA binding // protein heterodimerization activity	GO:0000302 // GO:0006457 // GO:0006508 // GO:0018401 // GO:0030198 // GO:0034976 // GO:0042157 // GO:0044281 // GO:0045454 // GO:0071456 // GO:1902175	response to reactive oxygen species // protein folding // proteolysis // peptidyl-proline hydroxylation to 4-hydroxy-L-proline // extracellular matrix organization // response to endoplasmic reticulum stress // lipoprotein metabolic process // small molecule metabolic process // cell redox homeostasis // cellular response to hypoxia // regulation of oxidative stress-induced intrinsic apoptotic si…	Protein processing in endoplasmic reticulum
NM_000291	233.147	225.845	12113	11409.5	NM_000291	PGK1	chrX	77359666	22659	2423	+	Protein Transcript	IGV	5230	phosphoglycerate kinase 1	GO:0005829 // GO:0016020 // GO:0070062	cytosol // membrane // extracellular vesicular exosome	GO:0004618 // GO:0004618 // GO:0005515 // GO:0005524	phosphoglycerate kinase activity // phosphoglycerate kinase activity // protein binding // ATP binding	GO:0005975 // GO:0006006 // GO:0006094 // GO:0006096 // GO:0006096 // GO:0009405 // GO:0016310 // GO:0030855 // GO:0044281	carbohydrate metabolic process // glucose metabolic process // gluconeogenesis // glycolytic process // glycolytic process // pathogenesis // phosphorylation // epithelial cell differentiation // small molecule metabolic process	Glycolysis / Gluconeogenesis // Metabolic pathways // Carbon metabolism // Biosynthesis of amino acids // HIF-1 signaling pathway
NM_001004	218.524	225.607	2310	2319	NM_001004	RPLP2	chr11	809936	2941	493	+	Protein Transcript	IGV	6181	ribosomal protein, large, P2	GO:0005829 // GO:0005925 // GO:0016020 // GO:0022625 // GO:0070062	cytosol // focal adhesion // membrane // cytosolic large ribosomal subunit // extracellular vesicular exosome	GO:0003723 // GO:0003735	RNA binding // structural constituent of ribosome	GO:0000184 // GO:0006412 // GO:0006412 // GO:0006413 // GO:0006414 // GO:0006415 // GO:0006614 // GO:0010467 // GO:0016032 // GO:0019058 // GO:0019083 // GO:0044267	nuclear-transcribed mRNA catabolic process, nonsense-mediated decay // translation // translation // translational initiation // translational elongation // translational termination // SRP-dependent cotranslational protein targeting to membrane // gene expression // viral process // viral life cycle // viral transcription // cellular protein metabolic process	Ribosome
NM_182649	172.758	222.417	4885.98	6116.66	NM_182649	PCNA	chr20	5095599	5049	1319	-	Protein Transcript	IGV	5111	proliferating cell nuclear antigen	GO:0005634 // GO:0005654 // GO:0005654 // GO:0005663 // GO:0005737 // GO:0005813 // GO:0043596 // GO:0043626 // GO:0070062 // GO:0070557	nucleus // nucleoplasm // nucleoplasm // DNA replication factor C complex // cytoplasm // centrosome // nuclear replication fork // PCNA complex // extracellular vesicular exosome // PCNA-p21 complex	GO:0000701 // GO:0005515 // GO:0030337 // GO:0030971 // GO:0032139 // GO:0032405 // GO:0042802 // GO:0070182	purine-specific mismatch base pair DNA N-glycosylase activity // protein binding // DNA polymerase processivity factor activity // receptor tyrosine kinase binding // dinucleotide insertion or deletion binding // MutLalpha complex binding // identical protein binding // DNA polymerase binding	GO:0000082 // GO:0000083 // GO:0000278 // GO:0000722 // GO:0000723 // GO:0006271 // GO:0006272 // GO:0006275 // GO:0006281 // GO:0006283 // GO:0006284 // GO:0006289 // GO:0006297 // GO:0006298 // GO:0006298 // GO:0007507 // GO:0008283 // GO:0019985 // GO:0030855 // GO:0032077 // GO:0032201 // GO:0033993 // GO:0046686	G1/S transition of mitotic cell cycle // regulation of transcription involved in G1/S transition of mitotic cell cycle // mitotic cell cycle // telomere maintenance via recombination // telomere maintenance // DNA strand elongation involved in DNA replication // leading strand elongation // regulation of DNA replication // DNA repair // transcription-coupled nucleotide-excision repair // base-exc…	DNA replication // Base excision repair // Nucleotide excision repair // Mismatch repair // Cell cycle // Hepatitis B // HTLV-I infection
NM_001568	222.578	220.298	7197	6926.5	NM_001568	EIF3E	chr8	109213972	46988	1508	-	Protein Transcript	IGV	3646	eukaryotic translation initiation factor 3, subunit E	GO:0000785 // GO:0005634 // GO:0005654 // GO:0005737 // GO:0005829 // GO:0005852 // GO:0005852 // GO:0016020 // GO:0016282 // GO:0016605 // GO:0033290 // GO:0070062	chromatin // nucleus // nucleoplasm // cytoplasm // cytosol // eukaryotic translation initiation factor 3 complex // eukaryotic translation initiation factor 3 complex // membrane // eukaryotic 43S preinitiation complex // PML body // eukaryotic 48S preinitiation complex // extracellular vesicular exosome	GO:0003743 // GO:0003743 // GO:0003743 // GO:0005515 // GO:0044822 // GO:0047485	translation initiation factor activity // translation initiation factor activity // translation initiation factor activity // protein binding // poly(A) RNA binding // protein N-terminus binding	GO:0000184 // GO:0001731 // GO:0006412 // GO:0006413 // GO:0006413 // GO:0006413 // GO:0006446 // GO:0010467 // GO:0044267 // GO:0045947	nuclear-transcribed mRNA catabolic process, nonsense-mediated decay // formation of translation preinitiation complex // translation // translational initiation // translational initiation // translational initiation // regulation of translational initiation // gene expression // cellular protein metabolic process // negative regulation of translational initiation	RNA transport // Hepatitis C
NM_001539	207.623	218.761	6847	7015	NM_001539	DNAJA1	chr9	33025209	13854	1538	+	Protein Transcript	IGV	3301	DnaJ (Hsp40) homolog, subfamily A, member 1	GO:0000151 // GO:0005634 // GO:0005739 // GO:0005829 // GO:0016020 // GO:0048471 // GO:0070062 // GO:0098554	ubiquitin ligase complex // nucleus // mitochondrion // cytosol // membrane // perinuclear region of cytoplasm // extracellular vesicular exosome // cytoplasmic side of endoplasmic reticulum membrane	GO:0001664 // GO:0005515 // GO:0005524 // GO:0030544 // GO:0031625 // GO:0046872 // GO:0050750 // GO:0051082 // GO:0051087 // GO:0051087	G-protein coupled receptor binding // protein binding // ATP binding // Hsp70 protein binding // ubiquitin protein ligase binding // metal ion binding // low-density lipoprotein particle receptor binding // unfolded protein binding // chaperone binding // chaperone binding	GO:0006457 // GO:0006986 // GO:0007283 // GO:0009408 // GO:0030317 // GO:0030521 // GO:0031397 // GO:0042026 // GO:0042769 // GO:0043065 // GO:0043066 // GO:0043508 // GO:0051223 // GO:0070585 // GO:1901998	protein folding // response to unfolded protein // spermatogenesis // response to heat // sperm motility // androgen receptor signaling pathway // negative regulation of protein ubiquitination // protein refolding // DNA damage response, detection of DNA damage // positive regulation of apoptotic process // negative regulation of apoptotic process // negative regulation of JUN kinase activity // …	Protein processing in endoplasmic reticulum
NM_005542	189.11	216.751	12205.3	13602.9	NM_005542	INSIG1	chr7	155089486	12460	3010	+	Protein Transcript	IGV	3638	insulin induced gene 1	GO:0005783 // GO:0005789 // GO:0032937	endoplasmic reticulum // endoplasmic reticulum membrane // SREBP-SCAP-Insig complex	GO:0005515	protein binding	GO:0006641 // GO:0006695 // GO:0008152 // GO:0008283 // GO:0010894 // GO:0032933 // GO:0042472 // GO:0042474 // GO:0044281 // GO:0045599 // GO:0045717 // GO:0060021 // GO:0060363 // GO:1901303	triglyceride metabolic process // cholesterol biosynthetic process // metabolic process // cell proliferation // negative regulation of steroid biosynthetic process // SREBP signaling pathway // inner ear morphogenesis // middle ear morphogenesis // small molecule metabolic process // negative regulation of fat cell differentiation // negative regulation of fatty acid biosynthetic process // pala…	-
NM_004046	216.51	216.26	8922.76	8666.27	NM_004046	ATP5A1	chr18	43664110	14210	1922	-	Protein Transcript	IGV	498	ATP synthase, H+ transporting, mitochondrial F1 complex, alpha subunit 1, cardiac muscle	GO:0005739 // GO:0005739 // GO:0005743 // GO:0005753 // GO:0005759 // GO:0005886 // GO:0008180 // GO:0016020 // GO:0045261 // GO:0070062	mitochondrion // mitochondrion // mitochondrial inner membrane // mitochondrial proton-transporting ATP synthase complex // mitochondrial matrix // plasma membrane // COP9 signalosome // membrane // proton-transporting ATP synthase complex, catalytic core F(1) // extracellular vesicular exosome	GO:0005515 // GO:0005524 // GO:0016887 // GO:0022857 // GO:0042288 // GO:0044822 // GO:0046933 // GO:0046961	protein binding // ATP binding // ATPase activity // transmembrane transporter activity // MHC class I protein binding // poly(A) RNA binding // proton-transporting ATP synthase activity, rotational mechanism // proton-transporting ATPase activity, rotational mechanism	GO:0001937 // GO:0006629 // GO:0006754 // GO:0006754 // GO:0009790 // GO:0015991 // GO:0022904 // GO:0042776 // GO:0042776 // GO:0044237 // GO:0044281	negative regulation of endothelial cell proliferation // lipid metabolic process // ATP biosynthetic process // ATP biosynthetic process // embryo development // ATP hydrolysis coupled proton transport // respiratory electron transport chain // mitochondrial ATP synthesis coupled proton transport // mitochondrial ATP synthesis coupled proton transport // cellular metabolic process // small molecu…	Oxidative phosphorylation // Metabolic pathways // Alzheimer's disease // Parkinson's disease // Huntington's disease
NM_004508	204.846	213.864	9382	9524.5	NM_004508	IDI1	chr10	1085964	9098	2136	-	Protein Transcript	IGV	3422	isopentenyl-diphosphate delta isomerase 1	GO:0005739 // GO:0005777 // GO:0005829	mitochondrion // peroxisome // cytosol	GO:0000287 // GO:0004452 // GO:0004452 // GO:0016787 // GO:0030145 // GO:0046872	magnesium ion binding // isopentenyl-diphosphate delta-isomerase activity // isopentenyl-diphosphate delta-isomerase activity // hydrolase activity // manganese ion binding // metal ion binding	GO:0006695 // GO:0008299 // GO:0008299 // GO:0035634 // GO:0044281 // GO:0050992	cholesterol biosynthetic process // isoprenoid biosynthetic process // isoprenoid biosynthetic process // response to stilbenoid // small molecule metabolic process // dimethylallyl diphosphate biosynthetic process	Terpenoid backbone biosynthesis // Metabolic pathways
NR_002944	202.09	213.312	5875.88	6030.82	NR_002944	HNRNPA1P10	chr12	54674533	4131	1356	+	Non-Coding Transcript	IGV	664709	heterogeneous nuclear ribonucleoprotein A1 pseudogene 10	-	-	-	-	-	-	-
NM_001126132	185.383	211.386	4813.72	5337.31	NM_001126132	TNNT1	chr19	55644066	16657	1211	-	Protein Transcript	IGV	7138	troponin T type 1 (skeletal, slow)	GO:0005829 // GO:0005861 // GO:0005861	cytosol // troponin complex // troponin complex	GO:0005523 // GO:0031014	tropomyosin binding // troponin T binding	GO:0003009 // GO:0030049 // GO:0031444 // GO:0045932	skeletal muscle contraction // muscle filament sliding // slow-twitch skeletal muscle fiber contraction // negative regulation of muscle contraction	-
NM_002948	225.164	210.926	11345.8	10334.8	NM_002948	RPL15	chr3	23958295	4053	2350	+	Protein Transcript	IGV	6138	ribosomal protein L15	GO:0005634 // GO:0005829 // GO:0005840 // GO:0022625 // GO:0070062	nucleus // cytosol // ribosome // cytosolic large ribosomal subunit // extracellular vesicular exosome	GO:0003723 // GO:0003735 // GO:0005515 // GO:0044822	RNA binding // structural constituent of ribosome // protein binding // poly(A) RNA binding	GO:0000184 // GO:0006412 // GO:0006412 // GO:0006413 // GO:0006414 // GO:0006415 // GO:0006614 // GO:0010467 // GO:0016032 // GO:0019058 // GO:0019083 // GO:0044267	nuclear-transcribed mRNA catabolic process, nonsense-mediated decay // translation // translation // translational initiation // translational elongation // translational termination // SRP-dependent cotranslational protein targeting to membrane // gene expression // viral process // viral life cycle // viral transcription // cellular protein metabolic process	Ribosome
NM_002206	198.584	209.561	17551.7	18010.3	NM_002206	ITGA7	chr12	56078354	23333	4122	-	Protein Transcript	IGV	3679	integrin, alpha 7	GO:0005737 // GO:0005886 // GO:0005927 // GO:0009986 // GO:0031594 // GO:0034677 // GO:0042383	cytoplasm // plasma membrane // muscle tendon junction // cell surface // neuromuscular junction // integrin alpha7-beta1 complex // sarcolemma	GO:0005178 // GO:0043236 // GO:0046872 // GO:0046982	integrin binding // laminin binding // metal ion binding // protein heterodimerization activity	GO:0007160 // GO:0007229 // GO:0007517 // GO:0007519 // GO:0008360 // GO:0016477 // GO:0030198 // GO:0034113 // GO:0035987 // GO:0048514	cell-matrix adhesion // integrin-mediated signaling pathway // muscle organ development // skeletal muscle tissue development // regulation of cell shape // cell migration // extracellular matrix organization // heterotypic cell-cell adhesion // endodermal cell differentiation // blood vessel morphogenesis	PI3K-Akt signaling pathway // Focal adhesion // ECM-receptor interaction // Regulation of actin cytoskeleton // Hypertrophic cardiomyopathy (HCM) // Arrhythmogenic right ventricular cardiomyopathy (ARVC) // Dilated cardiomyopathy
NM_001021	181.018	208.383	2231.81	2498.23	NM_001021	RPS17	chr15	82821158	3795	575	-	Protein Transcript	IGV	6218	ribosomal protein S17	GO:0005829 // GO:0005840 // GO:0005925 // GO:0016020 // GO:0022627 // GO:0022627 // GO:0070062	cytosol // ribosome // focal adhesion // membrane // cytosolic small ribosomal subunit // cytosolic small ribosomal subunit // extracellular vesicular exosome	GO:0003735 // GO:0044822	structural constituent of ribosome // poly(A) RNA binding	GO:0000028 // GO:0000184 // GO:0006364 // GO:0006412 // GO:0006412 // GO:0006413 // GO:0006413 // GO:0006414 // GO:0006414 // GO:0006415 // GO:0006614 // GO:0010467 // GO:0016032 // GO:0019058 // GO:0019083 // GO:0034101 // GO:0042274 // GO:0044267	ribosomal small subunit assembly // nuclear-transcribed mRNA catabolic process, nonsense-mediated decay // rRNA processing // translation // translation // translational initiation // translational initiation // translational elongation // translational elongation // translational termination // SRP-dependent cotranslational protein targeting to membrane // gene expression // viral process // vir…	Ribosome
NM_001021 (2)	180.855	208.273	2229.8	2496.9	NM_001021	RPS17	chr15	83205501	3795	575	-	Protein Transcript	IGV	6218	ribosomal protein S17	GO:0005829 // GO:0005840 // GO:0005925 // GO:0016020 // GO:0022627 // GO:0022627 // GO:0070062	cytosol // ribosome // focal adhesion // membrane // cytosolic small ribosomal subunit // cytosolic small ribosomal subunit // extracellular vesicular exosome	GO:0003735 // GO:0044822	structural constituent of ribosome // poly(A) RNA binding	GO:0000028 // GO:0000184 // GO:0006364 // GO:0006412 // GO:0006412 // GO:0006413 // GO:0006413 // GO:0006414 // GO:0006414 // GO:0006415 // GO:0006614 // GO:0010467 // GO:0016032 // GO:0019058 // GO:0019083 // GO:0034101 // GO:0042274 // GO:0044267	ribosomal small subunit assembly // nuclear-transcribed mRNA catabolic process, nonsense-mediated decay // rRNA processing // translation // translation // translational initiation // translational initiation // translational elongation // translational elongation // translational termination // SRP-dependent cotranslational protein targeting to membrane // gene expression // viral process // vir…	Ribosome
NM_001110556	234.637	207.842	42814.7	36877.8	NM_001110556	FLNA	chrX	153576900	26107	8510	-	Protein Transcript	IGV	2316	filamin A, alpha	GO:0005576 // GO:0005634 // GO:0005737 // GO:0005802 // GO:0005829 // GO:0005884 // GO:0005886 // GO:0005925 // GO:0015629 // GO:0015629 // GO:0016020 // GO:0030863 // GO:0031523 // GO:0043025 // GO:0043198 // GO:0048471 // GO:0070062 // GO:0097440	extracellular region // nucleus // cytoplasm // trans-Golgi network // cytosol // actin filament // plasma membrane // focal adhesion // actin cytoskeleton // actin cytoskeleton // membrane // cortical cytoskeleton // Myb complex // neuronal cell body // dendritic shaft // perinuclear region of cytoplasm // extracellular vesicular exosome // apical dendrite	GO:0001948 // GO:0004871 // GO:0005080 // GO:0005515 // GO:0008134 // GO:0017048 // GO:0017160 // GO:0031267 // GO:0031852 // GO:0034988 // GO:0042803 // GO:0044822 // GO:0046332 // GO:0048365 // GO:0051015	glycoprotein binding // signal transducer activity // protein kinase C binding // protein binding // transcription factor binding // Rho GTPase binding // Ral GTPase binding // small GTPase binding // mu-type opioid receptor binding // Fc-gamma receptor I complex binding // protein homodimerization activity // poly(A) RNA binding // SMAD binding // Rac GTPase binding // actin filament binding	GO:0001837 // GO:0002576 // GO:0007195 // GO:0007596 // GO:0030168 // GO:0031532 // GO:0034329 // GO:0034394 // GO:0042177 // GO:0042384 // GO:0042789 // GO:0042993 // GO:0043113 // GO:0043123 // GO:0043433 // GO:0045022 // GO:0045184 // GO:0050821 // GO:0051220 // GO:0051764 // GO:0070527 // GO:0090307	epithelial to mesenchymal transition // platelet degranulation // adenylate cyclase-inhibiting dopamine receptor signaling pathway // blood coagulation // platelet activation // actin cytoskeleton reorganization // cell junction assembly // protein localization to cell surface // negative regulation of protein catabolic process // cilium assembly // mRNA transcription from RNA polymerase II promo…	MAPK signaling pathway // Focal adhesion // Salmonella infection // Proteoglycans in cancer
NR_002315	206.644	207.736	4616.99	4513.18	NR_002315	H3F3AP4	chr1	226250428	9276	1042	+	Non-Coding Transcript	IGV	440926	H3 histone, family 3A, pseudogene 4	-	-	-	-	-	-	-
NM_000484	210.756	207.598	16417.7	15725	NM_000484	APP	chr21	27252861	290278	3633	-	Protein Transcript	IGV	351	amyloid beta (A4) precursor protein	GO:0005576 // GO:0005615 // GO:0005641 // GO:0005737 // GO:0005737 // GO:0005768 // GO:0005794 // GO:0005794 // GO:0005829 // GO:0005886 // GO:0005887 // GO:0005905 // GO:0005911 // GO:0009986 // GO:0016021 // GO:0030134 // GO:0030424 // GO:0031093 // GO:0031594 // GO:0035253 // GO:0043197 // GO:0043198 // GO:0043231 // GO:0043235 // GO:0045121 // GO:0045177 // GO:0045202 // GO:0048471 // GO:0051…	extracellular region // extracellular space // nuclear envelope lumen // cytoplasm // cytoplasm // endosome // Golgi apparatus // Golgi apparatus // cytosol // plasma membrane // integral component of plasma membrane // coated pit // cell-cell junction // cell surface // integral component of membrane // ER to Golgi transport vesicle // axon // platelet alpha granule lumen // neuromuscular juncti…	GO:0003677 // GO:0004867 // GO:0005102 // GO:0005515 // GO:0008201 // GO:0016504 // GO:0019899 // GO:0033130 // GO:0042802 // GO:0046914 // GO:0051425 // GO:0070851	DNA binding // serine-type endopeptidase inhibitor activity // receptor binding // protein binding // heparin binding // peptidase activator activity // enzyme binding // acetylcholine receptor binding // identical protein binding // transition metal ion binding // PTB domain binding // growth factor receptor binding	GO:0001967 // GO:0002576 // GO:0006378 // GO:0006417 // GO:0006468 // GO:0006878 // GO:0006897 // GO:0006979 // GO:0007155 // GO:0007176 // GO:0007219 // GO:0007409 // GO:0007596 // GO:0007617 // GO:0007626 // GO:0008088 // GO:0008203 // GO:0008344 // GO:0008542 // GO:0010951 // GO:0010951 // GO:0010952 // GO:0010971 // GO:0016199 // GO:0016322 // GO:0016358 // GO:0030168 // GO:0030198 // GO:0030…	suckling behavior // platelet degranulation // mRNA polyadenylation // regulation of translation // protein phosphorylation // cellular copper ion homeostasis // endocytosis // response to oxidative stress // cell adhesion // regulation of epidermal growth factor-activated receptor activity // Notch signaling pathway // axonogenesis // blood coagulation // mating behavior // locomotory behavior /…	Serotonergic synapse // Alzheimer's disease
NM_005517	168.252	204.919	7103.51	8412.58	NM_005517	HMGN2	chr1	26798902	4232	1969	+	Protein Transcript	IGV	3151	high mobility group nucleosomal binding domain 2	GO:0000785 // GO:0005634 // GO:0005737	chromatin // nucleus // cytoplasm	GO:0031492 // GO:0044822	nucleosomal DNA binding // poly(A) RNA binding	-	-	-
NM_006886	184.025	204.368	1732.23	1870.58	NM_006886	ATP5E	chr20	57603733	3690	439	-	Protein Transcript	IGV	514	ATP synthase, H+ transporting, mitochondrial F1 complex, epsilon subunit	GO:0000275 // GO:0005753 // GO:0005759	mitochondrial proton-transporting ATP synthase complex, catalytic core F(1) // mitochondrial proton-transporting ATP synthase complex // mitochondrial matrix	GO:0016887 // GO:0022857 // GO:0046933 // GO:0046961	ATPase activity // transmembrane transporter activity // proton-transporting ATP synthase activity, rotational mechanism // proton-transporting ATPase activity, rotational mechanism	GO:0022904 // GO:0042776 // GO:0042776 // GO:0044237 // GO:0044281	respiratory electron transport chain // mitochondrial ATP synthesis coupled proton transport // mitochondrial ATP synthesis coupled proton transport // cellular metabolic process // small molecule metabolic process	Oxidative phosphorylation // Metabolic pathways // Alzheimer's disease // Parkinson's disease // Huntington's disease
NM_016139	216.276	204.295	3779.5	3471.5	NM_016139	CHCHD2	chr7	56169266	4922	815	-	Protein Transcript	IGV	51142	coiled-coil-helix-coiled-coil-helix domain containing 2	GO:0005739	mitochondrion	-	-	-	-	-
NM_170679	204.464	204.156	8825.25	8568.56	NM_170679	SKP1	chr5	133492082	20643	2013	-	Protein Transcript	IGV	6500	S-phase kinase-associated protein 1	GO:0005654 // GO:0005829 // GO:0019005 // GO:0031467 // GO:0031519 // GO:0070062	nucleoplasm // cytosol // SCF ubiquitin ligase complex // Cul7-RING ubiquitin ligase complex // PcG protein complex // extracellular vesicular exosome	GO:0004842 // GO:0005515	ubiquitin-protein transferase activity // protein binding	GO:0000082 // GO:0000086 // GO:0000278 // GO:0007219 // GO:0007623 // GO:0016032 // GO:0016567 // GO:0031145 // GO:0031146 // GO:0035518 // GO:0051437 // GO:0051439	G1/S transition of mitotic cell cycle // G2/M transition of mitotic cell cycle // mitotic cell cycle // Notch signaling pathway // circadian rhythm // viral process // protein ubiquitination // anaphase-promoting complex-dependent proteasomal ubiquitin-dependent protein catabolic process // SCF-dependent proteasomal ubiquitin-dependent protein catabolic process // histone H2A monoubiquitination /…	Cell cycle // Oocyte meiosis // Ubiquitin mediated proteolysis // Protein processing in endoplasmic reticulum // Wnt signaling pathway // TGF-beta signaling pathway // Circadian rhythm // Herpes simplex infection
NM_002266	182.073	202.446	7730	8357.5	NM_002266	KPNA2	chr17	66031848	11123	1980	+	Protein Transcript	IGV	3838	karyopherin alpha 2 (RAG cohort 1, importin alpha 1)	GO:0005654 // GO:0005654 // GO:0005737 // GO:0005829 // GO:0016020	nucleoplasm // nucleoplasm // cytoplasm // cytosol // membrane	GO:0005515 // GO:0008139 // GO:0008565 // GO:0042826 // GO:0044822	protein binding // nuclear localization sequence binding // protein transporter activity // histone deacetylase binding // poly(A) RNA binding	GO:0000018 // GO:0006259 // GO:0006607 // GO:0016032 // GO:0019221	regulation of DNA recombination // DNA metabolic process // NLS-bearing protein import into nucleus // viral process // cytokine-mediated signaling pathway	Influenza A
NM_006745	196.13	202.357	9369.75	9400.16	NM_006745	MSMO1	chr4	166248818	15497	2228	+	Protein Transcript	IGV	6307	methylsterol monooxygenase 1	GO:0005783 // GO:0005789 // GO:0005886 // GO:0016021	endoplasmic reticulum // endoplasmic reticulum membrane // plasma membrane // integral component of membrane	GO:0000254 // GO:0005506	C-4 methylsterol oxidase activity // iron ion binding	GO:0006631 // GO:0006633 // GO:0006695 // GO:0008202 // GO:0044281 // GO:0055114	fatty acid metabolic process // fatty acid biosynthetic process // cholesterol biosynthetic process // steroid metabolic process // small molecule metabolic process // oxidation-reduction process	Steroid biosynthesis // Metabolic pathways
NM_001031	203.299	201.959	1665.17	1608.5	NM_001031	RPS28	chr19	8386384	897	382	+	Protein Transcript	IGV	6234	ribosomal protein S28	GO:0005737 // GO:0005829 // GO:0015935 // GO:0022627 // GO:0070062	cytoplasm // cytosol // small ribosomal subunit // cytosolic small ribosomal subunit // extracellular vesicular exosome	GO:0003735 // GO:0044822	structural constituent of ribosome // poly(A) RNA binding	GO:0000184 // GO:0006364 // GO:0006412 // GO:0006412 // GO:0006413 // GO:0006414 // GO:0006415 // GO:0006614 // GO:0010467 // GO:0016032 // GO:0019058 // GO:0019083 // GO:0042274 // GO:0044267	nuclear-transcribed mRNA catabolic process, nonsense-mediated decay // rRNA processing // translation // translation // translational initiation // translational elongation // translational termination // SRP-dependent cotranslational protein targeting to membrane // gene expression // viral process // viral life cycle // viral transcription // ribosomal small subunit biogenesis // cellular prote…	Ribosome
NM_021141	193.211	200.895	14210	14367	NM_021141	XRCC5	chr2	216974020	96997	3430	+	Protein Transcript	IGV	7520	X-ray repair complementing defective repair in Chinese hamster cells 5 (double-strand-break rejoining)	GO:0000783 // GO:0000784 // GO:0005634 // GO:0005654 // GO:0005654 // GO:0005730 // GO:0005829 // GO:0005886 // GO:0016020 // GO:0043564 // GO:0070419	nuclear telomere cap complex // nuclear chromosome, telomeric region // nucleus // nucleoplasm // nucleoplasm // nucleolus // cytosol // plasma membrane // membrane // Ku70:Ku80 complex // nonhomologous end joining complex	GO:0003677 // GO:0003684 // GO:0003690 // GO:0003691 // GO:0004003 // GO:0005515 // GO:0005524 // GO:0008022 // GO:0031625 // GO:0042162 // GO:0044212 // GO:0044822 // GO:0051575	DNA binding // damaged DNA binding // double-stranded DNA binding // double-stranded telomeric DNA binding // ATP-dependent DNA helicase activity // protein binding // ATP binding // protein C-terminus binding // ubiquitin protein ligase binding // telomeric DNA binding // transcription regulatory region DNA binding // poly(A) RNA binding // 5'-deoxyribose-5-phosphate lyase activity	GO:0000723 // GO:0006281 // GO:0006302 // GO:0006303 // GO:0006303 // GO:0006310 // GO:0006351 // GO:0007420 // GO:0008283 // GO:0016032 // GO:0032481 // GO:0032508 // GO:0032508 // GO:0042493 // GO:0045087 // GO:0045892 // GO:0050769 // GO:0060218 // GO:0071398 // GO:0071475 // GO:0071481 // GO:0075713	telomere maintenance // DNA repair // double-strand break repair // double-strand break repair via nonhomologous end joining // double-strand break repair via nonhomologous end joining // DNA recombination // transcription, DNA-templated // brain development // cell proliferation // viral process // positive regulation of type I interferon production // DNA duplex unwinding // DNA duplex unwindin…	Non-homologous end-joining
NM_001166110	216.699	200.071	20570	18467	NM_001166110	PALLD	chr4	169753156	96453	4427	+	Protein Transcript	IGV	23022	palladin, cytoskeletal associated protein	GO:0001726 // GO:0005634 // GO:0005737 // GO:0005739 // GO:0005884 // GO:0005886 // GO:0005925 // GO:0015629 // GO:0030018 // GO:0030027	ruffle // nucleus // cytoplasm // mitochondrion // actin filament // plasma membrane // focal adhesion // actin cytoskeleton // Z disc // lamellipodium	GO:0003779 // GO:0005515 // GO:0051371	actin binding // protein binding // muscle alpha-actinin binding	GO:0007010	cytoskeleton organization	-
NM_033643	190.969	199.917	1773.03	1804.83	NM_033643	RPL36	chr19	5690272	1407	433	+	Protein Transcript	IGV	25873	ribosomal protein L36	GO:0005730 // GO:0005737 // GO:0005829 // GO:0016020 // GO:0022625	nucleolus // cytoplasm // cytosol // membrane // cytosolic large ribosomal subunit	GO:0003735 // GO:0044822	structural constituent of ribosome // poly(A) RNA binding	GO:0000184 // GO:0006412 // GO:0006412 // GO:0006413 // GO:0006414 // GO:0006415 // GO:0006614 // GO:0010467 // GO:0016032 // GO:0019058 // GO:0019083 // GO:0044267	nuclear-transcribed mRNA catabolic process, nonsense-mediated decay // translation // translation // translational initiation // translational elongation // translational termination // SRP-dependent cotranslational protein targeting to membrane // gene expression // viral process // viral life cycle // viral transcription // cellular protein metabolic process	Ribosome
NM_005347	266.472	199.882	22683.5	16545	NM_005347	HSPA5	chr9	127997127	6540	3970	-	Protein Transcript	IGV	3309	heat shock 70kDa protein 5 (glucose-regulated protein, 78kDa)	GO:0005634 // GO:0005634 // GO:0005739 // GO:0005783 // GO:0005783 // GO:0005783 // GO:0005788 // GO:0005789 // GO:0005790 // GO:0005793 // GO:0005886 // GO:0005925 // GO:0008180 // GO:0009986 // GO:0016020 // GO:0030176 // GO:0030496 // GO:0034663 // GO:0042470 // GO:0070062	nucleus // nucleus // mitochondrion // endoplasmic reticulum // endoplasmic reticulum // endoplasmic reticulum // endoplasmic reticulum lumen // endoplasmic reticulum membrane // smooth endoplasmic reticulum // endoplasmic reticulum-Golgi intermediate compartment // plasma membrane // focal adhesion // COP9 signalosome // cell surface // membrane // integral component of endoplasmic reticulum mem…	GO:0001948 // GO:0005509 // GO:0005515 // GO:0005524 // GO:0016887 // GO:0019899 // GO:0019904 // GO:0031625 // GO:0043022 // GO:0051082 // GO:0051087 // GO:0051787	glycoprotein binding // calcium ion binding // protein binding // ATP binding // ATPase activity // enzyme binding // protein domain specific binding // ubiquitin protein ligase binding // ribosome binding // unfolded protein binding // chaperone binding // misfolded protein binding	GO:0002576 // GO:0006983 // GO:0006987 // GO:0007596 // GO:0021589 // GO:0021680 // GO:0021762 // GO:0030168 // GO:0030335 // GO:0030433 // GO:0030512 // GO:0030968 // GO:0031398 // GO:0034975 // GO:0035437 // GO:0042149 // GO:0043066 // GO:0043066 // GO:0044267 // GO:0060904 // GO:0071236 // GO:0071353 // GO:0090074 // GO:1901998 // GO:1990440	platelet degranulation // ER overload response // activation of signaling protein activity involved in unfolded protein response // blood coagulation // cerebellum structural organization // cerebellar Purkinje cell layer development // substantia nigra development // platelet activation // positive regulation of cell migration // ER-associated ubiquitin-dependent protein catabolic process // neg…	Protein export // Protein processing in endoplasmic reticulum // Antigen processing and presentation // Thyroid hormone synthesis // Prion diseases
NM_001302510	162.949	199.363	10960.6	13039.5	NM_001302510	MMP2	chr16	55513910	26694	3137	+	Protein Transcript	IGV	4313	matrix metallopeptidase 2	GO:0005576 // GO:0005578 // GO:0005615 // GO:0005634 // GO:0005739 // GO:0005886 // GO:0030017	extracellular region // proteinaceous extracellular matrix // extracellular space // nucleus // mitochondrion // plasma membrane // sarcomere	GO:0004222 // GO:0004252 // GO:0005515 // GO:0008270	metalloendopeptidase activity // serine-type endopeptidase activity // protein binding // zinc ion binding	GO:0001525 // GO:0001666 // GO:0001955 // GO:0001957 // GO:0006508 // GO:0007411 // GO:0007566 // GO:0022617 // GO:0030198 // GO:0030574 // GO:0035987 // GO:0044267 // GO:0045089 // GO:0048013 // GO:0060325 // GO:0060346 // GO:0071230	angiogenesis // response to hypoxia // blood vessel maturation // intramembranous ossification // proteolysis // axon guidance // embryo implantation // extracellular matrix disassembly // extracellular matrix organization // collagen catabolic process // endodermal cell differentiation // cellular protein metabolic process // positive regulation of innate immune response // ephrin receptor signa…	Leukocyte transendothelial migration // GnRH signaling pathway // Estrogen signaling pathway // Pathways in cancer // Proteoglycans in cancer // Bladder cancer
NM_002473	250.418	199.293	40561.2	31388.5	NM_002473	MYH9	chr22	36677323	106790	7554	-	Protein Transcript	IGV	4627	myosin, heavy chain 9, non-muscle	GO:0001725 // GO:0001726 // GO:0001772 // GO:0001931 // GO:0005634 // GO:0005737 // GO:0005819 // GO:0005826 // GO:0005829 // GO:0005886 // GO:0005886 // GO:0005913 // GO:0008180 // GO:0008305 // GO:0015629 // GO:0016020 // GO:0016460 // GO:0030863 // GO:0031252 // GO:0031594 // GO:0032154 // GO:0042641 // GO:0043234 // GO:0070062 // GO:0097513	stress fiber // ruffle // immunological synapse // uropod // nucleus // cytoplasm // spindle // actomyosin contractile ring // cytosol // plasma membrane // plasma membrane // cell-cell adherens junction // COP9 signalosome // integrin complex // actin cytoskeleton // membrane // myosin II complex // cortical cytoskeleton // cell leading edge // neuromuscular junction // cleavage furrow // actomy…	GO:0000146 // GO:0003774 // GO:0003779 // GO:0005515 // GO:0005516 // GO:0005524 // GO:0016887 // GO:0030898 // GO:0030898 // GO:0042803 // GO:0043495 // GO:0043531 // GO:0044822 // GO:0051015 // GO:0051015 // GO:0051015	microfilament motor activity // motor activity // actin binding // protein binding // calmodulin binding // ATP binding // ATPase activity // actin-dependent ATPase activity // actin-dependent ATPase activity // protein homodimerization activity // protein anchor // ADP binding // poly(A) RNA binding // actin filament binding // actin filament binding // actin filament binding	GO:0000212 // GO:0000910 // GO:0001525 // GO:0001701 // GO:0001768 // GO:0006509 // GO:0007229 // GO:0007411 // GO:0007520 // GO:0008360 // GO:0015031 // GO:0030048 // GO:0030220 // GO:0030224 // GO:0031032 // GO:0031532 // GO:0032796 // GO:0038032 // GO:0043534 // GO:0048013 // GO:0050900 // GO:0051295 // GO:0070527	meiotic spindle organization // cytokinesis // angiogenesis // in utero embryonic development // establishment of T cell polarity // membrane protein ectodomain proteolysis // integrin-mediated signaling pathway // axon guidance // myoblast fusion // regulation of cell shape // protein transport // actin filament-based movement // platelet formation // monocyte differentiation // actomyosin struc…	Tight junction // Regulation of actin cytoskeleton // Salmonella infection
NM_000700	180.127	199.171	5932.5	6378.5	NM_000700	ANXA1	chr9	75766647	18664	1536	+	Protein Transcript	IGV	301	annexin A1	GO:0001533 // GO:0005576 // GO:0005615 // GO:0005634 // GO:0005737 // GO:0005737 // GO:0005768 // GO:0005886 // GO:0005925 // GO:0005929 // GO:0009986 // GO:0016323 // GO:0031966 // GO:0031982 // GO:0042383 // GO:0042629 // GO:0043234 // GO:0070062	cornified envelope // extracellular region // extracellular space // nucleus // cytoplasm // cytoplasm // endosome // plasma membrane // focal adhesion // cilium // cell surface // basolateral plasma membrane // mitochondrial membrane // vesicle // sarcolemma // mast cell granule // protein complex // extracellular vesicular exosome	GO:0003697 // GO:0003727 // GO:0004386 // GO:0005102 // GO:0005198 // GO:0005509 // GO:0005515 // GO:0005543 // GO:0005544 // GO:0019834 // GO:0030674 // GO:0033676 // GO:0036310 // GO:0042803 // GO:0048306	single-stranded DNA binding // single-stranded RNA binding // helicase activity // receptor binding // structural molecule activity // calcium ion binding // protein binding // phospholipid binding // calcium-dependent phospholipid binding // phospholipase A2 inhibitor activity // protein binding, bridging // double-stranded DNA-dependent ATPase activity // annealing helicase activity // protein …	GO:0000733 // GO:0001780 // GO:0006928 // GO:0006954 // GO:0007165 // GO:0007166 // GO:0010165 // GO:0018149 // GO:0030073 // GO:0030216 // GO:0030850 // GO:0031018 // GO:0031340 // GO:0031394 // GO:0032355 // GO:0032508 // GO:0033031 // GO:0036292 // GO:0042063 // GO:0042127 // GO:0042493 // GO:0043066 // GO:0043434 // GO:0046632 // GO:0050482 // GO:0070301 // GO:0070365 // GO:0070459 // GO:0070…	DNA strand renaturation // neutrophil homeostasis // movement of cell or subcellular component // inflammatory response // signal transduction // cell surface receptor signaling pathway // response to X-ray // peptide cross-linking // insulin secretion // keratinocyte differentiation // prostate gland development // endocrine pancreas development // positive regulation of vesicle fusion // positi…	-
NM_007158	197.784	198.013	17273.2	16815.5	NM_007158	CSDE1	chr1	115259534	41138	4073	-	Protein Transcript	IGV	7812	cold shock domain containing E1, RNA-binding	GO:0005737 // GO:0005743 // GO:0005794 // GO:0005886 // GO:0070937	cytoplasm // mitochondrial inner membrane // Golgi apparatus // plasma membrane // CRD-mediated mRNA stability complex	GO:0003677 // GO:0044822	DNA binding // poly(A) RNA binding	GO:0006355 // GO:0008584 // GO:0070966	regulation of transcription, DNA-templated // male gonad development // nuclear-transcribed mRNA catabolic process, no-go decay	-
NM_004521	197.794	198.009	24976	24312.5	NM_004521	KIF5B	chr10	32297938	47434	5889	-	Protein Transcript	IGV	3799	kinesin family member 5B	GO:0005737 // GO:0005815 // GO:0005871 // GO:0005874 // GO:0016020 // GO:0030139 // GO:0031982 // GO:0035253 // GO:0043005 // GO:0048471	cytoplasm // microtubule organizing center // kinesin complex // microtubule // membrane // endocytic vesicle // vesicle // ciliary rootlet // neuron projection // perinuclear region of cytoplasm	GO:0003777 // GO:0005515 // GO:0005524 // GO:0008017 // GO:0008574 // GO:0016887	microtubule motor activity // protein binding // ATP binding // microtubule binding // ATP-dependent microtubule motor activity, plus-end-directed // ATPase activity	GO:0007018 // GO:0007028 // GO:0007411 // GO:0030705 // GO:0032230 // GO:0035617 // GO:0042391 // GO:0043268 // GO:0044267 // GO:0047496 // GO:0072383 // GO:0090004	microtubule-based movement // cytoplasm organization // axon guidance // cytoskeleton-dependent intracellular transport // positive regulation of synaptic transmission, GABAergic // stress granule disassembly // regulation of membrane potential // positive regulation of potassium ion transport // cellular protein metabolic process // vesicle transport along microtubule // plus-end-directed vesicl…	Dopaminergic synapse
NM_002129	142.178	197.74	4655.22	6295.57	NM_002129	HMGB2	chr4	174252527	3069	1527	-	Protein Transcript	IGV	3148	high mobility group box 2	GO:0000793 // GO:0005615 // GO:0005634 // GO:0005654 // GO:0005737 // GO:0043234 // GO:0048471	condensed chromosome // extracellular space // nucleus // nucleoplasm // cytoplasm // protein complex // perinuclear region of cytoplasm	GO:0003677 // GO:0003682 // GO:0003684 // GO:0003690 // GO:0003697 // GO:0003700 // GO:0005515 // GO:0008301 // GO:0019904 // GO:0042056 // GO:0044212 // GO:0044822 // GO:0050786	DNA binding // chromatin binding // damaged DNA binding // double-stranded DNA binding // single-stranded DNA binding // sequence-specific DNA binding transcription factor activity // protein binding // DNA binding, bending // protein domain specific binding // chemoattractant activity // transcription regulatory region DNA binding // poly(A) RNA binding // RAGE receptor binding	GO:0001938 // GO:0006265 // GO:0006288 // GO:0006309 // GO:0006325 // GO:0006334 // GO:0006338 // GO:0006357 // GO:0006915 // GO:0006921 // GO:0007289 // GO:0008584 // GO:0032075 // GO:0033151 // GO:0043388 // GO:0045648 // GO:0045654 // GO:0045892 // GO:0045893 // GO:0045944 // GO:0048545 // GO:0050918 // GO:0051103 // GO:0060326 // GO:0071222 // GO:1902042	positive regulation of endothelial cell proliferation // DNA topological change // base-excision repair, DNA ligation // apoptotic DNA fragmentation // chromatin organization // nucleosome assembly // chromatin remodeling // regulation of transcription from RNA polymerase II promoter // apoptotic process // cellular component disassembly involved in execution phase of apoptosis // spermatid nucle…	-
NM_001997	203.649	197.376	2510.82	2366.27	NM_001997	FAU	chr11	64888099	1574	575	-	Protein Transcript	IGV	2197	Finkel-Biskis-Reilly murine sarcoma virus (FBR-MuSV) ubiquitously expressed	GO:0005575 // GO:0005615 // GO:0005829 // GO:0015935 // GO:0022627	cellular_component // extracellular space // cytosol // small ribosomal subunit // cytosolic small ribosomal subunit	GO:0003723 // GO:0003735 // GO:0044822	RNA binding // structural constituent of ribosome // poly(A) RNA binding	GO:0000184 // GO:0002227 // GO:0006412 // GO:0006412 // GO:0006413 // GO:0006414 // GO:0006415 // GO:0006614 // GO:0008150 // GO:0010467 // GO:0016032 // GO:0019058 // GO:0019083 // GO:0019731 // GO:0044267 // GO:0050830	nuclear-transcribed mRNA catabolic process, nonsense-mediated decay // innate immune response in mucosa // translation // translation // translational initiation // translational elongation // translational termination // SRP-dependent cotranslational protein targeting to membrane // biological_process // gene expression // viral process // viral life cycle // viral transcription // antibacterial…	Ribosome
NM_006601	171.527	197.033	7466.14	8339.44	NM_006601	PTGES3	chr12	57057125	25068	2030	-	Protein Transcript	IGV	10728	prostaglandin E synthase 3 (cytosolic)	GO:0000781 // GO:0005634 // GO:0005654 // GO:0005654 // GO:0005697 // GO:0005737 // GO:0005829 // GO:0070062	chromosome, telomeric region // nucleus // nucleoplasm // nucleoplasm // telomerase holoenzyme complex // cytoplasm // cytosol // extracellular vesicular exosome	GO:0003720 // GO:0005515 // GO:0050220 // GO:0051082	telomerase activity // protein binding // prostaglandin-E synthase activity // unfolded protein binding	GO:0000723 // GO:0001516 // GO:0006278 // GO:0007165 // GO:0019369 // GO:0019371 // GO:0034605 // GO:0044281 // GO:0070389 // GO:1900034	telomere maintenance // prostaglandin biosynthetic process // RNA-dependent DNA replication // signal transduction // arachidonic acid metabolic process // cyclooxygenase pathway // cellular response to heat // small molecule metabolic process // chaperone cofactor-dependent protein refolding // regulation of cellular response to heat	Arachidonic acid metabolism // Metabolic pathways
NM_001903	188.971	194.322	15328.5	15327.1	NM_001903	CTNNA1	chr5	138089085	181639	3783	+	Protein Transcript	IGV	1495	catenin (cadherin-associated protein), alpha 1, 102kDa	GO:0001669 // GO:0005829 // GO:0005886 // GO:0005911 // GO:0005915 // GO:0005925 // GO:0014704 // GO:0015629 // GO:0016342 // GO:0030027	acrosomal vesicle // cytosol // plasma membrane // cell-cell junction // zonula adherens // focal adhesion // intercalated disc // actin cytoskeleton // catenin complex // lamellipodium	GO:0005198 // GO:0005515 // GO:0008013 // GO:0017166 // GO:0044822 // GO:0045295 // GO:0045296 // GO:0051015	structural molecule activity // protein binding // beta-catenin binding // vinculin binding // poly(A) RNA binding // gamma-catenin binding // cadherin binding // actin filament binding	GO:0001541 // GO:0007015 // GO:0007155 // GO:0007163 // GO:0007406 // GO:0007568 // GO:0008584 // GO:0016264 // GO:0031103 // GO:0034329 // GO:0034332 // GO:0034613 // GO:0042475 // GO:0042692 // GO:0043297 // GO:0043627 // GO:0045216 // GO:0045880 // GO:0048010 // GO:0051149 // GO:0051291 // GO:0071681 // GO:0090136 // GO:2000146 // GO:2001045 // GO:2001240 // GO:2001241	ovarian follicle development // actin filament organization // cell adhesion // establishment or maintenance of cell polarity // negative regulation of neuroblast proliferation // aging // male gonad development // gap junction assembly // axon regeneration // cell junction assembly // adherens junction organization // cellular protein localization // odontogenesis of dentin-containing tooth // m…	Hippo signaling pathway // Adherens junction // Tight junction // Leukocyte transendothelial migration // Bacterial invasion of epithelial cells // Pathways in cancer // Endometrial cancer // Arrhythmogenic right ventricular cardiomyopathy (ARVC)
NM_003133	171.634	193.516	5505.59	6036.03	NM_003133	SRP9	chr1	225965515	12654	1496	+	Protein Transcript	IGV	6726	signal recognition particle 9kDa	GO:0005785 // GO:0005786 // GO:0005829 // GO:0070062	signal recognition particle receptor complex // signal recognition particle, endoplasmic reticulum targeting // cytosol // extracellular vesicular exosome	GO:0003723 // GO:0005047 // GO:0008312	RNA binding // signal recognition particle binding // 7S RNA binding	GO:0006412 // GO:0006614 // GO:0010467 // GO:0044267 // GO:0045900	translation // SRP-dependent cotranslational protein targeting to membrane // gene expression // cellular protein metabolic process // negative regulation of translational elongation	Protein export
NM_001039523	185.706	193.288	8186.86	8285.73	NM_001039523	CHRNA1	chr2	175612323	16878	2056	-	Protein Transcript	IGV	1134	cholinergic receptor, nicotinic, alpha 1 (muscle)	GO:0005886 // GO:0005886 // GO:0005892 // GO:0009986 // GO:0030054 // GO:0031594 // GO:0031594 // GO:0045211	plasma membrane // plasma membrane // acetylcholine-gated channel complex // cell surface // cell junction // neuromuscular junction // neuromuscular junction // postsynaptic membrane	GO:0004889 // GO:0004889 // GO:0005216 // GO:0015464 // GO:0042166	acetylcholine-activated cation-selective channel activity // acetylcholine-activated cation-selective channel activity // ion channel activity // acetylcholine receptor activity // acetylcholine binding	GO:0003009 // GO:0006810 // GO:0007165 // GO:0007268 // GO:0007274 // GO:0007528 // GO:0019228 // GO:0034220 // GO:0042391 // GO:0046716 // GO:0048630 // GO:0050881 // GO:0050905 // GO:0070050 // GO:0098655 // GO:0098655 // GO:0098655 // GO:0098655	skeletal muscle contraction // transport // signal transduction // synaptic transmission // neuromuscular synaptic transmission // neuromuscular junction development // neuronal action potential // ion transmembrane transport // regulation of membrane potential // muscle cell cellular homeostasis // skeletal muscle tissue growth // musculoskeletal movement // neuromuscular process // neuron cellu…	Neuroactive ligand-receptor interaction
NM_002793	185.582	193.26	3649	3695	NM_002793	PSMB1	chr6	170844204	18214	917	-	Protein Transcript	IGV	5689	proteasome (prosome, macropain) subunit, beta type, 1	GO:0000502 // GO:0005634 // GO:0005654 // GO:0005829 // GO:0005839 // GO:0070062	proteasome complex // nucleus // nucleoplasm // cytosol // proteasome core complex // extracellular vesicular exosome	GO:0004298 // GO:0005515	threonine-type endopeptidase activity // protein binding	GO:0000082 // GO:0000209 // GO:0000278 // GO:0002474 // GO:0002479 // GO:0006521 // GO:0006915 // GO:0006977 // GO:0010467 // GO:0016032 // GO:0031145 // GO:0034641 // GO:0042590 // GO:0042981 // GO:0043066 // GO:0044281 // GO:0051436 // GO:0051437 // GO:0051439 // GO:0090090 // GO:0090263	G1/S transition of mitotic cell cycle // protein polyubiquitination // mitotic cell cycle // antigen processing and presentation of peptide antigen via MHC class I // antigen processing and presentation of exogenous peptide antigen via MHC class I, TAP-dependent // regulation of cellular amino acid metabolic process // apoptotic process // DNA damage response, signal transduction by p53 class med…	Proteasome
NM_003145	188.955	193.043	4554	4524	NM_003145	SSR2	chr1	155978839	11920	1124	-	Protein Transcript	IGV	6746	signal sequence receptor, beta (translocon-associated protein beta)	GO:0005783 // GO:0005789 // GO:0016021	endoplasmic reticulum // endoplasmic reticulum membrane // integral component of membrane	-	-	GO:0006412 // GO:0006613 // GO:0006614 // GO:0010467 // GO:0044267	translation // cotranslational protein targeting to membrane // SRP-dependent cotranslational protein targeting to membrane // gene expression // cellular protein metabolic process	Protein processing in endoplasmic reticulum
NM_015161	150.458	192.886	7304	9105	NM_015161	ARL6IP1	chr16	18802991	9867	2264	-	Protein Transcript	IGV	23204	ADP-ribosylation factor-like 6 interacting protein 1	GO:0005784 // GO:0005829 // GO:0016020 // GO:0016021	Sec61 translocon complex // cytosol // membrane // integral component of membrane	GO:0005515	protein binding	GO:0006613	cotranslational protein targeting to membrane	-
NM_002475	182.559	192.806	3914.45	4019.98	NM_002475	MYL6B	chr12	56546204	5568	1000	+	Protein Transcript	IGV	140465	myosin, light chain 6B, alkali, smooth muscle and non-muscle	GO:0005829 // GO:0005859 // GO:0016459 // GO:0016461 // GO:0070062	cytosol // muscle myosin complex // myosin complex // unconventional myosin complex // extracellular vesicular exosome	GO:0003774 // GO:0005509 // GO:0005515 // GO:0008307	motor activity // calcium ion binding // protein binding // structural constituent of muscle	GO:0006936 // GO:0007519 // GO:0008152 // GO:0030049	muscle contraction // skeletal muscle tissue development // metabolic process // muscle filament sliding	Vascular smooth muscle contraction // Oxytocin signaling pathway
NM_000994	187.562	192.217	6639.85	6616.69	NM_000994	RPL32	chr3	12876444	6638	1651	-	Protein Transcript	IGV	6161	ribosomal protein L32	GO:0005737 // GO:0005813 // GO:0005829 // GO:0016020 // GO:0022625	cytoplasm // centrosome // cytosol // membrane // cytosolic large ribosomal subunit	GO:0003735 // GO:0044822	structural constituent of ribosome // poly(A) RNA binding	GO:0000184 // GO:0006412 // GO:0006412 // GO:0006413 // GO:0006414 // GO:0006415 // GO:0006614 // GO:0010467 // GO:0016032 // GO:0019058 // GO:0019083 // GO:0044267	nuclear-transcribed mRNA catabolic process, nonsense-mediated decay // translation // translation // translational initiation // translational elongation // translational termination // SRP-dependent cotranslational protein targeting to membrane // gene expression // viral process // viral life cycle // viral transcription // cellular protein metabolic process	Ribosome
NM_006937	178.755	191.894	4085.86	4265.01	NM_006937	SUMO2	chr17	73163825	15274	1066	-	Protein Transcript	IGV	6613	small ubiquitin-like modifier 2	GO:0005634 // GO:0005654 // GO:0016605	nucleus // nucleoplasm // PML body	GO:0005515 // GO:0031625 // GO:0044822	protein binding // ubiquitin protein ligase binding // poly(A) RNA binding	GO:0016925 // GO:0016925 // GO:0032436 // GO:0043687 // GO:0044267	protein sumoylation // protein sumoylation // positive regulation of proteasomal ubiquitin-dependent protein catabolic process // post-translational protein modification // cellular protein metabolic process	RNA transport
NM_001861	187.454	191.819	3312	3295.5	NM_001861	COX4I1	chr16	85833173	7435	824	+	Protein Transcript	IGV	1327	cytochrome c oxidase subunit IV isoform 1	GO:0005634 // GO:0005739 // GO:0005743 // GO:0016020 // GO:0070062	nucleus // mitochondrion // mitochondrial inner membrane // membrane // extracellular vesicular exosome	GO:0004129 // GO:0005515	cytochrome-c oxidase activity // protein binding	GO:0006091 // GO:0007584 // GO:0022904 // GO:0044237 // GO:0044281 // GO:0055085 // GO:1902600 // GO:1902600	generation of precursor metabolites and energy // response to nutrient // respiratory electron transport chain // cellular metabolic process // small molecule metabolic process // transmembrane transport // hydrogen ion transmembrane transport // hydrogen ion transmembrane transport	Oxidative phosphorylation // Metabolic pathways // Cardiac muscle contraction // Non-alcoholic fatty liver disease (NAFLD) // Alzheimer's disease // Parkinson's disease // Huntington's disease
NM_006325	184.625	191.53	10079	10167.1	NM_006325	RAN	chr12	131356539	5685	2546	+	Protein Transcript	IGV	5901	RAN, member RAS oncogene family	GO:0000785 // GO:0005634 // GO:0005643 // GO:0005654 // GO:0005737 // GO:0005829 // GO:0016020 // GO:0042470 // GO:0055037 // GO:0070062	chromatin // nucleus // nuclear pore // nucleoplasm // cytoplasm // cytosol // membrane // melanosome // recycling endosome // extracellular vesicular exosome	GO:0003682 // GO:0003713 // GO:0003924 // GO:0005515 // GO:0005525 // GO:0019003 // GO:0019904 // GO:0044822 // GO:0050681	chromatin binding // transcription coactivator activity // GTPase activity // protein binding // GTP binding // GDP binding // protein domain specific binding // poly(A) RNA binding // androgen receptor binding	GO:0000055 // GO:0000056 // GO:0006259 // GO:0006606 // GO:0006611 // GO:0007052 // GO:0007067 // GO:0007165 // GO:0007264 // GO:0007286 // GO:0010467 // GO:0016032 // GO:0019058 // GO:0030036 // GO:0030521 // GO:0032092 // GO:0034629 // GO:0044281 // GO:0045893 // GO:0051301 // GO:0075733	ribosomal large subunit export from nucleus // ribosomal small subunit export from nucleus // DNA metabolic process // protein import into nucleus // protein export from nucleus // mitotic spindle organization // mitotic nuclear division // signal transduction // small GTPase mediated signal transduction // spermatid development // gene expression // viral process // viral life cycle // actin cyt…	Ribosome biogenesis in eukaryotes // RNA transport // HTLV-I infection // Epstein-Barr virus infection
NM_016587	163.978	191.259	7390.69	8382.16	NM_016587	CBX3	chr7	26241324	11904	2102	+	Protein Transcript	IGV	11335	chromobox homolog 3	GO:0000779 // GO:0000785 // GO:0005634 // GO:0005635 // GO:0005637 // GO:0005654 // GO:0005719 // GO:0005720 // GO:0005819 // GO:0031618	condensed chromosome, centromeric region // chromatin // nucleus // nuclear envelope // nuclear inner membrane // nucleoplasm // nuclear euchromatin // nuclear heterochromatin // spindle // nuclear pericentric heterochromatin	GO:0005515 // GO:0019899 // GO:0019904 // GO:0042802 // GO:1990226	protein binding // enzyme binding // protein domain specific binding // identical protein binding // histone methyltransferase binding	GO:0006338 // GO:0006351 // GO:0045892 // GO:0045892 // GO:0048511	chromatin remodeling // transcription, DNA-templated // negative regulation of transcription, DNA-templated // negative regulation of transcription, DNA-templated // rhythmic process	-
NM_001037663	199.624	191.173	3775.27	3515.58	NM_001037663	EEF1B2	chr2	207024318	3336	882	+	Protein Transcript	IGV	1933	eukaryotic translation elongation factor 1 beta 2	GO:0005634 // GO:0005737 // GO:0005783 // GO:0005829 // GO:0005853	nucleus // cytoplasm // endoplasmic reticulum // cytosol // eukaryotic translation elongation factor 1 complex	GO:0003746 // GO:0005515	translation elongation factor activity // protein binding	GO:0006412 // GO:0006414 // GO:0006414 // GO:0010467 // GO:0044267	translation // translational elongation // translational elongation // gene expression // cellular protein metabolic process	-
NM_005953	130.285	190.133	1170.5	1661	NM_005953	MT2A	chr16	56642478	932	419	+	Protein Transcript	IGV	4502	metallothionein 2A	GO:0005634 // GO:0005737 // GO:0005829 // GO:0048471	nucleus // cytoplasm // cytosol // perinuclear region of cytoplasm	GO:0005515 // GO:0008144 // GO:0008270 // GO:0008270	protein binding // drug binding // zinc ion binding // zinc ion binding	GO:0006878 // GO:0019221 // GO:0035690 // GO:0036016 // GO:0036018 // GO:0045926 // GO:0060333 // GO:0071294	cellular copper ion homeostasis // cytokine-mediated signaling pathway // cellular response to drug // cellular response to interleukin-3 // cellular response to erythropoietin // negative regulation of growth // interferon-gamma-mediated signaling pathway // cellular response to zinc ion	Mineral absorption
NM_006431	191.889	188.704	8039.76	7687.9	NM_006431	CCT2	chr12	69979208	16150	1954	+	Protein Transcript	IGV	10576	chaperonin containing TCP1, subunit 2 (beta)	GO:0002199 // GO:0005737 // GO:0005829 // GO:0005829 // GO:0005832 // GO:0005874 // GO:0044297 // GO:0070062	zona pellucida receptor complex // cytoplasm // cytosol // cytosol // chaperonin-containing T-complex // microtubule // cell body // extracellular vesicular exosome	GO:0005515 // GO:0005524 // GO:0031625 // GO:0051082	protein binding // ATP binding // ubiquitin protein ligase binding // unfolded protein binding	GO:0006457 // GO:0006457 // GO:0007339 // GO:0044267 // GO:0051084 // GO:0051131 // GO:1901998	protein folding // protein folding // binding of sperm to zona pellucida // cellular protein metabolic process // 'de novo' posttranslational protein folding // chaperone-mediated protein complex assembly // toxin transport	-
NM_016243	150.67	188.36	5308	6452.5	NM_016243	CYB5R1	chr1	202931001	5404	1643	-	Protein Transcript	IGV	51706	cytochrome b5 reductase 1	GO:0005739 // GO:0016020 // GO:0016021 // GO:0070062	mitochondrion // membrane // integral component of membrane // extracellular vesicular exosome	GO:0003674 // GO:0004128	molecular_function // cytochrome-b5 reductase activity, acting on NAD(P)H	GO:0008150 // GO:0016126 // GO:0055114	biological_process // sterol biosynthetic process // oxidation-reduction process	Amino sugar and nucleotide sugar metabolism
NM_001301226	206.882	188.182	5243.35	4637.65	NM_001301226	TPM2	chr9	35681990	8064	1182	-	Protein Transcript	IGV	7169	tropomyosin 2 (beta)	GO:0005829 // GO:0005862	cytosol // muscle thin filament tropomyosin	GO:0003779 // GO:0008307	actin binding // structural constituent of muscle	GO:0006936 // GO:0030049 // GO:0043462	muscle contraction // muscle filament sliding // regulation of ATPase activity	Cardiac muscle contraction // Adrenergic signaling in cardiomyocytes // Hypertrophic cardiomyopathy (HCM) // Dilated cardiomyopathy
NM_182810	217.121	185.277	6610.85	5485.45	NM_182810	ATF4	chr22	39916569	2123	1420	+	Protein Transcript	IGV	468	activating transcription factor 4	GO:0005634 // GO:0005634 // GO:0005654 // GO:0005737 // GO:0005737 // GO:0005815 // GO:0032590 // GO:0034399 // GO:0043005 // GO:1990037 // GO:1990589 // GO:1990590 // GO:1990617 // GO:1990617 // GO:1990617	nucleus // nucleus // nucleoplasm // cytoplasm // cytoplasm // microtubule organizing center // dendrite membrane // nuclear periphery // neuron projection // Lewy body core // ATF4-CREB1 transcription factor complex // ATF1-ATF4 transcription factor complex // CHOP-ATF4 complex // CHOP-ATF4 complex // CHOP-ATF4 complex	GO:0000978 // GO:0000981 // GO:0000981 // GO:0001046 // GO:0001076 // GO:0001077 // GO:0001085 // GO:0003677 // GO:0003677 // GO:0003700 // GO:0003700 // GO:0005515 // GO:0008022 // GO:0043522 // GO:0043565 // GO:0044212 // GO:0044212 // GO:0044212 // GO:0046982	RNA polymerase II core promoter proximal region sequence-specific DNA binding // sequence-specific DNA binding RNA polymerase II transcription factor activity // sequence-specific DNA binding RNA polymerase II transcription factor activity // core promoter sequence-specific DNA binding // RNA polymerase II transcription factor binding transcription factor activity // RNA polymerase II core promot…	GO:0006094 // GO:0006355 // GO:0006366 // GO:0006520 // GO:0006987 // GO:0007214 // GO:0010575 // GO:0030968 // GO:0032922 // GO:0034976 // GO:0036091 // GO:0036091 // GO:0042149 // GO:0043065 // GO:0043267 // GO:0043525 // GO:0044267 // GO:0045893 // GO:0045893 // GO:0045893 // GO:0045893 // GO:0045943 // GO:0045944 // GO:0045944 // GO:0045944 // GO:0061395 // GO:0070059 // GO:1903204 // GO:1990…	gluconeogenesis // regulation of transcription, DNA-templated // transcription from RNA polymerase II promoter // cellular amino acid metabolic process // activation of signaling protein activity involved in unfolded protein response // gamma-aminobutyric acid signaling pathway // positive regulation vascular endothelial growth factor production // endoplasmic reticulum unfolded protein response …	MAPK signaling pathway // cGMP-PKG signaling pathway // Protein processing in endoplasmic reticulum // PI3K-Akt signaling pathway // Adrenergic signaling in cardiomyocytes // TNF signaling pathway // Long-term potentiation // Neurotrophin signaling pathway // Cholinergic synapse // Dopaminergic synapse // Insulin secretion // GnRH signaling pathway // Estrogen signaling pathway // Thyroid hormone…
NM_001001	174.425	184.7	2158	2222	NM_001001	RPL36AL	chr14	50085406	1998	577	-	Protein Transcript	IGV	6166	ribosomal protein L36a-like	GO:0022625	cytosolic large ribosomal subunit	GO:0003735	structural constituent of ribosome	GO:0006412	translation	Ribosome
NM_005313	200.478	184.034	13128.1	11718.4	NM_005313	PDIA3	chr15	44038590	26215	3054	+	Protein Transcript	IGV	2923	protein disulfide isomerase family A, member 3	GO:0005634 // GO:0005783 // GO:0005783 // GO:0005788 // GO:0005790 // GO:0005925 // GO:0009986 // GO:0042470 // GO:0070062	nucleus // endoplasmic reticulum // endoplasmic reticulum // endoplasmic reticulum lumen // smooth endoplasmic reticulum // focal adhesion // cell surface // melanosome // extracellular vesicular exosome	GO:0003756 // GO:0004197 // GO:0004629 // GO:0005515 // GO:0015036 // GO:0044822	protein disulfide isomerase activity // cysteine-type endopeptidase activity // phospholipase C activity // protein binding // disulfide oxidoreductase activity // poly(A) RNA binding	GO:0002474 // GO:0002479 // GO:0006457 // GO:0006457 // GO:0006508 // GO:0006606 // GO:0006621 // GO:0007165 // GO:0018279 // GO:0034975 // GO:0034976 // GO:0042590 // GO:0043687 // GO:0044267 // GO:0045454 // GO:0055114 // GO:2001238	antigen processing and presentation of peptide antigen via MHC class I // antigen processing and presentation of exogenous peptide antigen via MHC class I, TAP-dependent // protein folding // protein folding // proteolysis // protein import into nucleus // protein retention in ER lumen // signal transduction // protein N-linked glycosylation via asparagine // protein folding in endoplasmic reticu…	Protein processing in endoplasmic reticulum // Antigen processing and presentation
NM_001697	174.224	183.755	3011	3088	NM_001697	ATP5O	chr21	35275757	12402	806	-	Protein Transcript	IGV	539	ATP synthase, H+ transporting, mitochondrial F1 complex, O subunit	GO:0005634 // GO:0005739 // GO:0005743 // GO:0005753 // GO:0005753 // GO:0005886 // GO:0070062	nucleus // mitochondrion // mitochondrial inner membrane // mitochondrial proton-transporting ATP synthase complex // mitochondrial proton-transporting ATP synthase complex // plasma membrane // extracellular vesicular exosome	GO:0005215 // GO:0008144 // GO:0016887 // GO:0022857 // GO:0046933	transporter activity // drug binding // ATPase activity // transmembrane transporter activity // proton-transporting ATP synthase activity, rotational mechanism	GO:0006754 // GO:0015992 // GO:0022904 // GO:0042776 // GO:0042776 // GO:0044237 // GO:0044281	ATP biosynthetic process // proton transport // respiratory electron transport chain // mitochondrial ATP synthesis coupled proton transport // mitochondrial ATP synthesis coupled proton transport // cellular metabolic process // small molecule metabolic process	Oxidative phosphorylation // Metabolic pathways // Alzheimer's disease // Parkinson's disease // Huntington's disease
NM_004995	221.254	183.694	17050.5	13765	NM_004995	MMP14	chr14	23305742	11067	3594	+	Protein Transcript	IGV	4323	matrix metallopeptidase 14 (membrane-inserted)	GO:0005737 // GO:0005796 // GO:0005886 // GO:0005886 // GO:0005887 // GO:0005925 // GO:0031012 // GO:0042470	cytoplasm // Golgi lumen // plasma membrane // plasma membrane // integral component of plasma membrane // focal adhesion // extracellular matrix // melanosome	GO:0003700 // GO:0004222 // GO:0005178 // GO:0005509 // GO:0005515 // GO:0008270 // GO:0016504	sequence-specific DNA binding transcription factor activity // metalloendopeptidase activity // integrin binding // calcium ion binding // protein binding // zinc ion binding // peptidase activator activity	GO:0001525 // GO:0001541 // GO:0001666 // GO:0001935 // GO:0001958 // GO:0006355 // GO:0006508 // GO:0006979 // GO:0008584 // GO:0009612 // GO:0010952 // GO:0022617 // GO:0030198 // GO:0030307 // GO:0030324 // GO:0030335 // GO:0030574 // GO:0031638 // GO:0035987 // GO:0035988 // GO:0043615 // GO:0043627 // GO:0048701 // GO:0048754 // GO:0048771 // GO:0051895 // GO:0097094	angiogenesis // ovarian follicle development // response to hypoxia // endothelial cell proliferation // endochondral ossification // regulation of transcription, DNA-templated // proteolysis // response to oxidative stress // male gonad development // response to mechanical stimulus // positive regulation of peptidase activity // extracellular matrix disassembly // extracellular matrix organizat…	TNF signaling pathway // GnRH signaling pathway
NM_001469	184.139	182.341	8927.18	8595.8	NM_001469	XRCC6	chr22	42017167	42886	2261	+	Protein Transcript	IGV	2547	X-ray repair complementing defective repair in Chinese hamster cells 6	GO:0000783 // GO:0005634 // GO:0005654 // GO:0005654 // GO:0005667 // GO:0005730 // GO:0005829 // GO:0016020 // GO:0043564 // GO:0070419	nuclear telomere cap complex // nucleus // nucleoplasm // nucleoplasm // transcription factor complex // nucleolus // cytosol // membrane // Ku70:Ku80 complex // nonhomologous end joining complex	GO:0003677 // GO:0003684 // GO:0003690 // GO:0003691 // GO:0004003 // GO:0005515 // GO:0005524 // GO:0008022 // GO:0044212 // GO:0044822 // GO:0051575	DNA binding // damaged DNA binding // double-stranded DNA binding // double-stranded telomeric DNA binding // ATP-dependent DNA helicase activity // protein binding // ATP binding // protein C-terminus binding // transcription regulatory region DNA binding // poly(A) RNA binding // 5'-deoxyribose-5-phosphate lyase activity	GO:0000723 // GO:0006266 // GO:0006281 // GO:0006302 // GO:0006303 // GO:0006303 // GO:0006351 // GO:0007420 // GO:0016032 // GO:0032481 // GO:0032508 // GO:0032508 // GO:0033151 // GO:0045087 // GO:0045892 // GO:0045893 // GO:0045893 // GO:0045944 // GO:0050769 // GO:0071475 // GO:0071481 // GO:0075713	telomere maintenance // DNA ligation // DNA repair // double-strand break repair // double-strand break repair via nonhomologous end joining // double-strand break repair via nonhomologous end joining // transcription, DNA-templated // brain development // viral process // positive regulation of type I interferon production // DNA duplex unwinding // DNA duplex unwinding // V(D)J recombination //…	Non-homologous end-joining
NM_006196	173.384	181.077	6506	6607	NM_006196	PCBP1	chr2	70314585	1750	1750	+	Protein Transcript	IGV	5093	poly(rC) binding protein 1	GO:0005654 // GO:0005654 // GO:0005737 // GO:0016020 // GO:0030529 // GO:0043231 // GO:0070062	nucleoplasm // nucleoplasm // cytoplasm // membrane // ribonucleoprotein complex // intracellular membrane-bounded organelle // extracellular vesicular exosome	GO:0003697 // GO:0003723 // GO:0005515 // GO:0044822	single-stranded DNA binding // RNA binding // protein binding // poly(A) RNA binding	GO:0000398 // GO:0008380 // GO:0010467	mRNA splicing, via spliceosome // RNA splicing // gene expression	Spliceosome
NM_001114107	144.717	178.32	8403.02	10068.2	NM_001114107	PDLIM3	chr4	186421815	34898	2708	-	Protein Transcript	IGV	27295	PDZ and LIM domain 3	GO:0005737 // GO:0015629 // GO:0030018	cytoplasm // actin cytoskeleton // Z disc	GO:0005515 // GO:0008092 // GO:0008270 // GO:0008307	protein binding // cytoskeletal protein binding // zinc ion binding // structural constituent of muscle	GO:0007015 // GO:0007507	actin filament organization // heart development	-
NM_002629	190.939	177.95	7041.91	6381.6	NM_002629	PGAM1	chr10	99186027	7172	1720	+	Protein Transcript	IGV	5223	phosphoglycerate mutase 1 (brain)	GO:0005737 // GO:0005829 // GO:0005829 // GO:0016020 // GO:0070062	cytoplasm // cytosol // cytosol // membrane // extracellular vesicular exosome	GO:0004082 // GO:0004083 // GO:0004619 // GO:0004619 // GO:0004619 // GO:0005515 // GO:0019901	bisphosphoglycerate mutase activity // bisphosphoglycerate 2-phosphatase activity // phosphoglycerate mutase activity // phosphoglycerate mutase activity // phosphoglycerate mutase activity // protein binding // protein kinase binding	GO:0005975 // GO:0006006 // GO:0006094 // GO:0006096 // GO:0006096 // GO:0006110 // GO:0009405 // GO:0016311 // GO:0043456 // GO:0044281 // GO:0045730	carbohydrate metabolic process // glucose metabolic process // gluconeogenesis // glycolytic process // glycolytic process // regulation of glycolytic process // pathogenesis // dephosphorylation // regulation of pentose-phosphate shunt // small molecule metabolic process // respiratory burst	Glycolysis / Gluconeogenesis // Glycine, serine and threonine metabolism // Metabolic pathways // Carbon metabolism // Biosynthesis of amino acids // Central carbon metabolism in cancer
NM_014335	175.508	177.719	7869	7748	NM_014335	EID1	chr15	49170290	2091	2091	+	Protein Transcript	IGV	23741	EP300 interacting inhibitor of differentiation 1	GO:0005634 // GO:0005654 // GO:0005737 // GO:0016235	nucleus // nucleoplasm // cytoplasm // aggresome	GO:0003714 // GO:0005515 // GO:0035034 // GO:0035035	transcription corepressor activity // protein binding // histone acetyltransferase regulator activity // histone acetyltransferase binding	GO:0000122 // GO:0006351 // GO:0007049 // GO:0030154 // GO:0035065 // GO:0045892	negative regulation of transcription from RNA polymerase II promoter // transcription, DNA-templated // cell cycle // cell differentiation // regulation of histone acetylation // negative regulation of transcription, DNA-templated	-
NM_001018006	176.258	177.385	6757.46	6612.83	NM_001018006	TPM1	chr15	63334838	29276	1788	+	Protein Transcript	IGV	7168	tropomyosin 1 (alpha)	GO:0001725 // GO:0005829 // GO:0005856 // GO:0005862 // GO:0030017 // GO:0031941 // GO:0032059 // GO:0032587	stress fiber // cytosol // cytoskeleton // muscle thin filament tropomyosin // sarcomere // filamentous actin // bleb // ruffle membrane	GO:0003779 // GO:0005200 // GO:0008092 // GO:0008307	actin binding // structural constituent of cytoskeleton // cytoskeletal protein binding // structural constituent of muscle	GO:0001701 // GO:0003065 // GO:0006928 // GO:0006936 // GO:0006937 // GO:0007010 // GO:0008016 // GO:0030049 // GO:0030049 // GO:0030336 // GO:0031529 // GO:0032781 // GO:0034614 // GO:0042060 // GO:0045214 // GO:0045785 // GO:0051496 // GO:0055010 // GO:0060048	in utero embryonic development // positive regulation of heart rate by epinephrine // movement of cell or subcellular component // muscle contraction // regulation of muscle contraction // cytoskeleton organization // regulation of heart contraction // muscle filament sliding // muscle filament sliding // negative regulation of cell migration // ruffle organization // positive regulation of ATPas…	Cardiac muscle contraction // Adrenergic signaling in cardiomyocytes // MicroRNAs in cancer // Hypertrophic cardiomyopathy (HCM) // Dilated cardiomyopathy
NM_001867	167.071	177.12	1458	1503	NM_001867	COX7C	chr5	85913784	2800	407	+	Protein Transcript	IGV	1350	cytochrome c oxidase subunit VIIc	GO:0005739 // GO:0005743 // GO:0016021	mitochondrion // mitochondrial inner membrane // integral component of membrane	GO:0004129	cytochrome-c oxidase activity	GO:0006091 // GO:0022904 // GO:0044237 // GO:0044281 // GO:0055085 // GO:1902600	generation of precursor metabolites and energy // respiratory electron transport chain // cellular metabolic process // small molecule metabolic process // transmembrane transport // hydrogen ion transmembrane transport	Oxidative phosphorylation // Metabolic pathways // Cardiac muscle contraction // Non-alcoholic fatty liver disease (NAFLD) // Alzheimer's disease // Parkinson's disease // Huntington's disease
NM_004515	163.089	176.713	6598.77	6952.51	NM_004515	ILF2	chr1	153634264	9241	1887	-	Protein Transcript	IGV	3608	interleukin enhancer binding factor 2	GO:0005634 // GO:0005654 // GO:0005730 // GO:0005737 // GO:0016020 // GO:0030529	nucleus // nucleoplasm // nucleolus // cytoplasm // membrane // ribonucleoprotein complex	GO:0003677 // GO:0003725 // GO:0005515 // GO:0005524 // GO:0016740 // GO:0044822	DNA binding // double-stranded RNA binding // protein binding // ATP binding // transferase activity // poly(A) RNA binding	GO:0006351 // GO:0006955 // GO:0045893	transcription, DNA-templated // immune response // positive regulation of transcription, DNA-templated	-
NM_198589	167.909	175.169	6264.57	6354.9	NM_198589	BSG	chr19	572454	11040	1740	+	Protein Transcript	IGV	682	basigin (Ok blood group)	GO:0000139 // GO:0002080 // GO:0005739 // GO:0005886 // GO:0005886 // GO:0005887 // GO:0005925 // GO:0016020 // GO:0042383 // GO:0042470 // GO:0045121 // GO:0070062	Golgi membrane // acrosomal membrane // mitochondrion // plasma membrane // plasma membrane // integral component of plasma membrane // focal adhesion // membrane // sarcolemma // melanosome // membrane raft // extracellular vesicular exosome	GO:0005515 // GO:0005537	protein binding // mannose binding	GO:0006090 // GO:0007166 // GO:0007566 // GO:0007596 // GO:0022617 // GO:0030198 // GO:0042475 // GO:0043434 // GO:0044237 // GO:0044281 // GO:0046689 // GO:0046697 // GO:0050900 // GO:0051591 // GO:0072661	pyruvate metabolic process // cell surface receptor signaling pathway // embryo implantation // blood coagulation // extracellular matrix disassembly // extracellular matrix organization // odontogenesis of dentin-containing tooth // response to peptide hormone // cellular metabolic process // small molecule metabolic process // response to mercury ion // decidualization // leukocyte migration //…	-
NM_002128	146.831	174.932	10786.3	12495.6	NM_002128	HMGB1	chr13	31032879	7203	3426	-	Protein Transcript	IGV	3146	high mobility group box 1	GO:0000793 // GO:0005576 // GO:0005615 // GO:0005634 // GO:0005654 // GO:0009986 // GO:0017053	condensed chromosome // extracellular region // extracellular space // nucleus // nucleoplasm // cell surface // transcriptional repressor complex	GO:0003682 // GO:0003684 // GO:0003690 // GO:0003697 // GO:0003700 // GO:0005125 // GO:0005515 // GO:0008134 // GO:0008301 // GO:0008301 // GO:0042056 // GO:0044822 // GO:0050786 // GO:0070491	chromatin binding // damaged DNA binding // double-stranded DNA binding // single-stranded DNA binding // sequence-specific DNA binding transcription factor activity // cytokine activity // protein binding // transcription factor binding // DNA binding, bending // DNA binding, bending // chemoattractant activity // poly(A) RNA binding // RAGE receptor binding // repressing transcription factor bi…	GO:0000122 // GO:0001773 // GO:0002407 // GO:0002437 // GO:0006265 // GO:0006288 // GO:0006309 // GO:0006310 // GO:0006338 // GO:0006357 // GO:0006915 // GO:0006921 // GO:0017055 // GO:0031175 // GO:0033151 // GO:0043065 // GO:0043280 // GO:0043388 // GO:0045087 // GO:0045944 // GO:0050918 // GO:0051103 // GO:2000426	negative regulation of transcription from RNA polymerase II promoter // myeloid dendritic cell activation // dendritic cell chemotaxis // inflammatory response to antigenic stimulus // DNA topological change // base-excision repair, DNA ligation // apoptotic DNA fragmentation // DNA recombination // chromatin remodeling // regulation of transcription from RNA polymerase II promoter // apoptotic p…	Base excision repair
NM_031262	176.694	172.676	11055.4	10505.6	NM_031262	HNRNPK	chr9	86582998	12572	2918	-	Protein Transcript	IGV	3190	heterogeneous nuclear ribonucleoprotein K	GO:0000790 // GO:0002102 // GO:0005634 // GO:0005654 // GO:0005737 // GO:0005925 // GO:0016020 // GO:0042995 // GO:0070062 // GO:0071013	nuclear chromatin // podosome // nucleus // nucleoplasm // cytoplasm // focal adhesion // membrane // cell projection // extracellular vesicular exosome // catalytic step 2 spliceosome	GO:0000978 // GO:0001077 // GO:0003697 // GO:0003723 // GO:0005515 // GO:0044822	RNA polymerase II core promoter proximal region sequence-specific DNA binding // RNA polymerase II core promoter proximal region sequence-specific DNA binding transcription factor activity involved in positive regulation of transcription // single-stranded DNA binding // RNA binding // protein binding // poly(A) RNA binding	GO:0000398 // GO:0000398 // GO:0006351 // GO:0006396 // GO:0007165 // GO:0008380 // GO:0010467 // GO:0010988 // GO:0016032 // GO:0045716 // GO:0045944 // GO:0048260 // GO:0072369	mRNA splicing, via spliceosome // mRNA splicing, via spliceosome // transcription, DNA-templated // RNA processing // signal transduction // RNA splicing // gene expression // regulation of low-density lipoprotein particle clearance // viral process // positive regulation of low-density lipoprotein particle receptor biosynthetic process // positive regulation of transcription from RNA polymerase …	Spliceosome // Herpes simplex infection // Viral carcinogenesis // MicroRNAs in cancer
NM_182471	193.21	172.036	10361.2	8970.87	NM_182471	PKM	chr15	72491370	32358	2501	-	Protein Transcript	IGV	5315	pyruvate kinase, muscle	GO:0005634 // GO:0005737 // GO:0005739 // GO:0005829 // GO:0005829 // GO:0005886 // GO:0005929 // GO:0031012 // GO:0031982 // GO:0070062	nucleus // cytoplasm // mitochondrion // cytosol // cytosol // plasma membrane // cilium // extracellular matrix // vesicle // extracellular vesicular exosome	GO:0000287 // GO:0004743 // GO:0005515 // GO:0005524 // GO:0023026 // GO:0030955 // GO:0044822	magnesium ion binding // pyruvate kinase activity // protein binding // ATP binding // MHC class II protein complex binding // potassium ion binding // poly(A) RNA binding	GO:0005975 // GO:0006006 // GO:0006096 // GO:0006096 // GO:0009405 // GO:0012501 // GO:0016310 // GO:0044281	carbohydrate metabolic process // glucose metabolic process // glycolytic process // glycolytic process // pathogenesis // programmed cell death // phosphorylation // small molecule metabolic process	Glycolysis / Gluconeogenesis // Purine metabolism // Pyruvate metabolism // Metabolic pathways // Carbon metabolism // Biosynthesis of amino acids // Type II diabetes mellitus // Viral carcinogenesis // Central carbon metabolism in cancer
NM_000983	159.61	171.751	7135.67	7466.33	NM_000983	RPL22	chr1	6245080	14600	2085	-	Protein Transcript	IGV	6146	ribosomal protein L22	GO:0005634 // GO:0005737 // GO:0005829 // GO:0005925 // GO:0022625 // GO:0030529 // GO:0070062	nucleus // cytoplasm // cytosol // focal adhesion // cytosolic large ribosomal subunit // ribonucleoprotein complex // extracellular vesicular exosome	GO:0003723 // GO:0003735 // GO:0005515 // GO:0008201 // GO:0044822	RNA binding // structural constituent of ribosome // protein binding // heparin binding // poly(A) RNA binding	GO:0000184 // GO:0006412 // GO:0006412 // GO:0006413 // GO:0006414 // GO:0006415 // GO:0006614 // GO:0010467 // GO:0016032 // GO:0019058 // GO:0019083 // GO:0044267 // GO:0046632	nuclear-transcribed mRNA catabolic process, nonsense-mediated decay // translation // translation // translational initiation // translational elongation // translational termination // SRP-dependent cotranslational protein targeting to membrane // gene expression // viral process // viral life cycle // viral transcription // cellular protein metabolic process // alpha-beta T cell differentiation	Ribosome
NM_002512	192.488	171.734	3421.58	2968.34	NM_002512	NME2	chr17	49243633	5473	829	+	Protein Transcript	IGV	4831	NME/NM23 nucleoside diphosphate kinase 2	GO:0001726 // GO:0005634 // GO:0005737 // GO:0005739 // GO:0005813 // GO:0005829 // GO:0005829 // GO:0005882 // GO:0005925 // GO:0016020 // GO:0030027 // GO:0048471 // GO:0070062 // GO:0071944	ruffle // nucleus // cytoplasm // mitochondrion // centrosome // cytosol // cytosol // intermediate filament // focal adhesion // membrane // lamellipodium // perinuclear region of cytoplasm // extracellular vesicular exosome // cell periphery	GO:0000977 // GO:0003697 // GO:0003700 // GO:0004550 // GO:0004673 // GO:0005515 // GO:0005524 // GO:0019215 // GO:0019901 // GO:0043015 // GO:0046872	RNA polymerase II regulatory region sequence-specific DNA binding // single-stranded DNA binding // sequence-specific DNA binding transcription factor activity // nucleoside diphosphate kinase activity // protein histidine kinase activity // protein binding // ATP binding // intermediate filament binding // protein kinase binding // gamma-tubulin binding // metal ion binding	GO:0002762 // GO:0006163 // GO:0006165 // GO:0006183 // GO:0006220 // GO:0006228 // GO:0006241 // GO:0006351 // GO:0006355 // GO:0007155 // GO:0007229 // GO:0009142 // GO:0010629 // GO:0010976 // GO:0014075 // GO:0015949 // GO:0018106 // GO:0021766 // GO:0033574 // GO:0035690 // GO:0043066 // GO:0044281 // GO:0045618 // GO:0045682 // GO:0045944 // GO:0050679 // GO:0051591 // GO:0055086 // GO:0071…	negative regulation of myeloid leukocyte differentiation // purine nucleotide metabolic process // nucleoside diphosphate phosphorylation // GTP biosynthetic process // pyrimidine nucleotide metabolic process // UTP biosynthetic process // CTP biosynthetic process // transcription, DNA-templated // regulation of transcription, DNA-templated // cell adhesion // integrin-mediated signaling pathway …	Purine metabolism // Pyrimidine metabolism // Metabolic pathways
NM_015920	137.976	167.867	3207	3794	NM_015920	RPS27L	chr15	63445539	4203	1084	-	Protein Transcript	IGV	51065	ribosomal protein S27-like	GO:0005634 // GO:0005840	nucleus // ribosome	GO:0003735 // GO:0005515 // GO:0008494 // GO:0008656 // GO:0044822 // GO:0046872	structural constituent of ribosome // protein binding // translation activator activity // cysteine-type endopeptidase activator activity involved in apoptotic process // poly(A) RNA binding // metal ion binding	GO:0006281 // GO:0006412 // GO:0006919 // GO:0006974 // GO:0031571 // GO:0042771 // GO:0045727	DNA repair // translation // activation of cysteine-type endopeptidase activity involved in apoptotic process // cellular response to DNA damage stimulus // mitotic G1 DNA damage checkpoint // intrinsic apoptotic signaling pathway in response to DNA damage by p53 class mediator // positive regulation of translation	Ribosome
NM_006407	149.741	167.259	6832.5	7421	NM_006407	ARL6IP5	chr3	69134090	21150	2128	+	Protein Transcript	IGV	10550	ADP-ribosylation factor-like 6 interacting protein 5	GO:0005783 // GO:0005789 // GO:0016020 // GO:0016021 // GO:0070062	endoplasmic reticulum // endoplasmic reticulum membrane // membrane // integral component of membrane // extracellular vesicular exosome	GO:0003674 // GO:0008022	molecular_function // protein C-terminus binding	GO:0008631 // GO:0010917 // GO:0015813 // GO:0032874 // GO:0043065 // GO:0043280 // GO:0051051	intrinsic apoptotic signaling pathway in response to oxidative stress // negative regulation of mitochondrial membrane potential // L-glutamate transport // positive regulation of stress-activated MAPK cascade // positive regulation of apoptotic process // positive regulation of cysteine-type endopeptidase activity involved in apoptotic process // negative regulation of transport	-
NM_001660	190.341	167.013	7101.5	6059	NM_001660	ARF4	chr3	57557090	26126	1740	-	Protein Transcript	IGV	378	ADP-ribosylation factor 4	GO:0005794 // GO:0005829 // GO:0005829 // GO:0016020 // GO:0032587 // GO:0070062	Golgi apparatus // cytosol // cytosol // membrane // ruffle membrane // extracellular vesicular exosome	GO:0003924 // GO:0005154 // GO:0005515 // GO:0005525	GTPase activity // epidermal growth factor receptor binding // protein binding // GTP binding	GO:0006471 // GO:0006996 // GO:0007173 // GO:0007264 // GO:0007420 // GO:0015031 // GO:0016192 // GO:0016477 // GO:0031584 // GO:0043066 // GO:0045944 // GO:0048678 // GO:2000377	protein ADP-ribosylation // organelle organization // epidermal growth factor receptor signaling pathway // small GTPase mediated signal transduction // brain development // protein transport // vesicle-mediated transport // cell migration // activation of phospholipase D activity // negative regulation of apoptotic process // positive regulation of transcription from RNA polymerase II promoter /…	-
NM_001344	164.334	167.007	2456	2427	NM_001344	DAD1	chr14	23033807	24337	697	-	Protein Transcript	IGV	1603	defender against cell death 1	GO:0005789 // GO:0008250 // GO:0008250 // GO:0016020 // GO:0016021 // GO:0070062	endoplasmic reticulum membrane // oligosaccharyltransferase complex // oligosaccharyltransferase complex // membrane // integral component of membrane // extracellular vesicular exosome	GO:0004576 // GO:0004579	oligosaccharyl transferase activity // dolichyl-diphosphooligosaccharide-protein glycotransferase activity	GO:0001824 // GO:0006486 // GO:0006915 // GO:0007584 // GO:0018279 // GO:0018279 // GO:0042493 // GO:0043066 // GO:0043687 // GO:0044267	blastocyst development // protein glycosylation // apoptotic process // response to nutrient // protein N-linked glycosylation via asparagine // protein N-linked glycosylation via asparagine // response to drug // negative regulation of apoptotic process // post-translational protein modification // cellular protein metabolic process	N-Glycan biosynthesis // Metabolic pathways // Protein processing in endoplasmic reticulum
NM_005722	175.996	166.245	14800.5	13594.3	NM_005722	ACTR2	chr2	65454829	43562	3922	+	Protein Transcript	IGV	10097	ARP2 actin-related protein 2 homolog (yeast)	GO:0005737 // GO:0005829 // GO:0005885 // GO:0005885 // GO:0005925 // GO:0015629 // GO:0016020 // GO:0030478 // GO:0042995 // GO:0070062	cytoplasm // cytosol // Arp2/3 protein complex // Arp2/3 protein complex // focal adhesion // actin cytoskeleton // membrane // actin cap // cell projection // extracellular vesicular exosome	GO:0005200 // GO:0005524 // GO:0051015	structural constituent of cytoskeleton // ATP binding // actin filament binding	GO:0006928 // GO:0007163 // GO:0007411 // GO:0008356 // GO:0016344 // GO:0016482 // GO:0033206 // GO:0034314 // GO:0038096 // GO:0042384 // GO:0045087 // GO:0048013 // GO:0051653	movement of cell or subcellular component // establishment or maintenance of cell polarity // axon guidance // asymmetric cell division // meiotic chromosome movement towards spindle pole // cytoplasmic transport // meiotic cytokinesis // Arp2/3 complex-mediated actin nucleation // Fc-gamma receptor signaling pathway involved in phagocytosis // cilium assembly // innate immune response // ephrin …	-
NM_021999	174.225	165.995	7083	6562	NM_021999	ITM2B	chr13	48807274	28959	1896	+	Protein Transcript	IGV	9445	integral membrane protein 2B	GO:0005576 // GO:0005615 // GO:0005794 // GO:0005886 // GO:0010008 // GO:0016020 // GO:0030660 // GO:0031301 // GO:0043231 // GO:0070062	extracellular region // extracellular space // Golgi apparatus // plasma membrane // endosome membrane // membrane // Golgi-associated vesicle membrane // integral component of organelle membrane // intracellular membrane-bounded organelle // extracellular vesicular exosome	GO:0001540 // GO:0005515 // GO:0005524	beta-amyloid binding // protein binding // ATP binding	GO:0007399 // GO:0042985 // GO:0097192	nervous system development // negative regulation of amyloid precursor protein biosynthetic process // extrinsic apoptotic signaling pathway in absence of ligand	-
NM_016091	162.494	165.424	7285.5	7212	NM_016091	EIF3L	chr22	38245379	39411	2091	+	Protein Transcript	IGV	51386	eukaryotic translation initiation factor 3, subunit L	GO:0005852 // GO:0016020 // GO:0016282 // GO:0033290	eukaryotic translation initiation factor 3 complex // membrane // eukaryotic 43S preinitiation complex // eukaryotic 48S preinitiation complex	GO:0003743 // GO:0003743 // GO:0005515 // GO:0044822	translation initiation factor activity // translation initiation factor activity // protein binding // poly(A) RNA binding	GO:0001731 // GO:0006413 // GO:0006413 // GO:0006446	formation of translation preinitiation complex // translational initiation // translational initiation // regulation of translational initiation	-
NM_012423	171.856	165.059	4348.25	4060.92	NM_012423	RPL13A	chr19	49990811	4754	1180	+	Protein Transcript	IGV	23521	ribosomal protein L13a	GO:0005634 // GO:0005730 // GO:0005737 // GO:0005829 // GO:0005925 // GO:0015934 // GO:0016020 // GO:0022625 // GO:0030529 // GO:0097452	nucleus // nucleolus // cytoplasm // cytosol // focal adhesion // large ribosomal subunit // membrane // cytosolic large ribosomal subunit // ribonucleoprotein complex // GAIT complex	GO:0003735 // GO:0044822	structural constituent of ribosome // poly(A) RNA binding	GO:0000184 // GO:0006412 // GO:0006412 // GO:0006413 // GO:0006414 // GO:0006415 // GO:0006614 // GO:0010467 // GO:0016032 // GO:0017148 // GO:0017148 // GO:0019058 // GO:0019083 // GO:0044267 // GO:0071346 // GO:1901194	nuclear-transcribed mRNA catabolic process, nonsense-mediated decay // translation // translation // translational initiation // translational elongation // translational termination // SRP-dependent cotranslational protein targeting to membrane // gene expression // viral process // negative regulation of translation // negative regulation of translation // viral life cycle // viral transcriptio…	Ribosome
NM_001984	149.302	164.447	3816	4087	NM_001984	ESD	chr13	47345391	25977	1192	-	Protein Transcript	IGV	2098	esterase D	GO:0005654 // GO:0005737 // GO:0005794 // GO:0005886 // GO:0016023 // GO:0070062	nucleoplasm // cytoplasm // Golgi apparatus // plasma membrane // cytoplasmic membrane-bounded vesicle // extracellular vesicular exosome	GO:0016788 // GO:0018738 // GO:0047374 // GO:0052689	hydrolase activity, acting on ester bonds // S-formylglutathione hydrolase activity // methylumbelliferyl-acetate deacetylase activity // carboxylic ester hydrolase activity	GO:0008150 // GO:0046294	biological_process // formaldehyde catabolic process	Carbon metabolism
NM_145690	162.322	163.584	10674.8	10460.6	NM_145690	YWHAZ	chr8	101930804	33554	3067	-	Protein Transcript	IGV	7534	tyrosine 3-monooxygenase/tryptophan 5-monooxygenase activation protein, zeta	GO:0005615 // GO:0005634 // GO:0005654 // GO:0005737 // GO:0005739 // GO:0005829 // GO:0005925 // GO:0014069 // GO:0030659 // GO:0031252 // GO:0042470 // GO:0042629 // GO:0043234 // GO:0048471 // GO:0070062 // GO:0072562	extracellular space // nucleus // nucleoplasm // cytoplasm // mitochondrion // cytosol // focal adhesion // postsynaptic density // cytoplasmic vesicle membrane // cell leading edge // melanosome // mast cell granule // protein complex // perinuclear region of cytoplasm // extracellular vesicular exosome // blood microparticle	GO:0005515 // GO:0008134 // GO:0019901 // GO:0019904 // GO:0032403 // GO:0042802 // GO:0044822	protein binding // transcription factor binding // protein kinase binding // protein domain specific binding // protein complex binding // identical protein binding // poly(A) RNA binding	GO:0002553 // GO:0006626 // GO:0006915 // GO:0007165 // GO:0007596 // GO:0010467 // GO:0030168 // GO:0042493 // GO:0043066 // GO:0051683 // GO:0061024 // GO:0090168 // GO:0097193 // GO:1900740	histamine secretion by mast cell // protein targeting to mitochondrion // apoptotic process // signal transduction // blood coagulation // gene expression // platelet activation // response to drug // negative regulation of apoptotic process // establishment of Golgi localization // membrane organization // Golgi reassembly // intrinsic apoptotic signaling pathway // positive regulation of protei…	Cell cycle // Oocyte meiosis // PI3K-Akt signaling pathway // Hippo signaling pathway // Pathogenic Escherichia coli infection // Hepatitis B // Epstein-Barr virus infection // Viral carcinogenesis
NM_005742	181.632	162.316	9086.02	7895.49	NM_005742	PDIA6	chr2	10923517	29449	2333	-	Protein Transcript	IGV	10130	protein disulfide isomerase family A, member 6	GO:0005783 // GO:0005783 // GO:0005788 // GO:0005789 // GO:0005793 // GO:0005886 // GO:0034663 // GO:0042470 // GO:0070062	endoplasmic reticulum // endoplasmic reticulum // endoplasmic reticulum lumen // endoplasmic reticulum membrane // endoplasmic reticulum-Golgi intermediate compartment // plasma membrane // endoplasmic reticulum chaperone complex // melanosome // extracellular vesicular exosome	GO:0003756 // GO:0005515	protein disulfide isomerase activity // protein binding	GO:0006457 // GO:0006987 // GO:0030968 // GO:0034976 // GO:0043277 // GO:0044267 // GO:0045454	protein folding // activation of signaling protein activity involved in unfolded protein response // endoplasmic reticulum unfolded protein response // response to endoplasmic reticulum stress // apoptotic cell clearance // cellular protein metabolic process // cell redox homeostasis	Protein processing in endoplasmic reticulum
NM_001823	143.558	162.176	4488	4930	NM_001823	CKB	chr14	103985995	3202	1458	-	Protein Transcript	IGV	1152	creatine kinase, brain	GO:0005739 // GO:0005829 // GO:0070062	mitochondrion // cytosol // extracellular vesicular exosome	GO:0004111 // GO:0005515 // GO:0005524	creatine kinase activity // protein binding // ATP binding	GO:0006600 // GO:0016310 // GO:0021762 // GO:0030644 // GO:0034641 // GO:0044281	creatine metabolic process // phosphorylation // substantia nigra development // cellular chloride ion homeostasis // cellular nitrogen compound metabolic process // small molecule metabolic process	Arginine and proline metabolism // Metabolic pathways
NM_005572	156.746	161.435	6957.22	6967.38	NM_005572	LMNA	chr1	156084461	23197	2070	+	Protein Transcript	IGV	4000	lamin A/C	GO:0005634 // GO:0005635 // GO:0005635 // GO:0005638 // GO:0005638 // GO:0005652 // GO:0005654 // GO:0005654 // GO:0005737 // GO:0005829 // GO:0005882 // GO:0016607 // GO:0031965 // GO:0048471	nucleus // nuclear envelope // nuclear envelope // lamin filament // lamin filament // nuclear lamina // nucleoplasm // nucleoplasm // cytoplasm // cytosol // intermediate filament // nuclear speck // nuclear membrane // perinuclear region of cytoplasm	GO:0005198 // GO:0005198 // GO:0005515	structural molecule activity // structural molecule activity // protein binding	GO:0000278 // GO:0006915 // GO:0006921 // GO:0006987 // GO:0007077 // GO:0007084 // GO:0007517 // GO:0030334 // GO:0030951 // GO:0030968 // GO:0034504 // GO:0035105 // GO:0044267 // GO:0055015 // GO:0071456 // GO:0090201 // GO:0090343 // GO:1900180 // GO:2001237	mitotic cell cycle // apoptotic process // cellular component disassembly involved in execution phase of apoptosis // activation of signaling protein activity involved in unfolded protein response // mitotic nuclear envelope disassembly // mitotic nuclear envelope reassembly // muscle organ development // regulation of cell migration // establishment or maintenance of microtubule cytoskeleton pol…	Hypertrophic cardiomyopathy (HCM) // Arrhythmogenic right ventricular cardiomyopathy (ARVC) // Dilated cardiomyopathy
NM_006356	146.516	160.851	1954.08	2086.01	NM_006356	ATP5H	chr17	73034955	8120	622	-	Protein Transcript	IGV	10476	ATP synthase, H+ transporting, mitochondrial Fo complex, subunit d	GO:0000276 // GO:0005654 // GO:0005737 // GO:0005739 // GO:0005743 // GO:0005743 // GO:0005753 // GO:0070062	mitochondrial proton-transporting ATP synthase complex, coupling factor F(o) // nucleoplasm // cytoplasm // mitochondrion // mitochondrial inner membrane // mitochondrial inner membrane // mitochondrial proton-transporting ATP synthase complex // extracellular vesicular exosome	GO:0015078 // GO:0016887 // GO:0022857	hydrogen ion transmembrane transporter activity // ATPase activity // transmembrane transporter activity	GO:0022904 // GO:0042776 // GO:0042776 // GO:0044237 // GO:0044281	respiratory electron transport chain // mitochondrial ATP synthesis coupled proton transport // mitochondrial ATP synthesis coupled proton transport // cellular metabolic process // small molecule metabolic process	Oxidative phosphorylation // Metabolic pathways // Alzheimer's disease // Parkinson's disease // Huntington's disease
NM_018648	147.757	160.74	1695	1793	NM_018648	NOP10	chr15	34633917	1446	535	-	Protein Transcript	IGV	55505	NOP10 ribonucleoprotein	GO:0005730 // GO:0005732 // GO:0015030 // GO:0072588	nucleolus // small nucleolar ribonucleoprotein complex // Cajal body // box H/ACA RNP complex	GO:0005515 // GO:0030515	protein binding // snoRNA binding	GO:0001522 // GO:0006364	pseudouridine synthesis // rRNA processing	Ribosome biogenesis in eukaryotes
NM_016185	143.712	160.441	4961.21	5385.72	NM_016185	HN1	chr17	73131338	19441	1610	-	Protein Transcript	IGV	51155	hematological and neurological expressed 1	GO:0005634	nucleus	-	-	GO:0032502	developmental process	-
NM_014372	157.025	158.818	10350	10179	NM_014372	RNF11	chr1	51701945	37175	3074	+	Protein Transcript	IGV	26994	ring finger protein 11	GO:0000151 // GO:0005634 // GO:0005769 // GO:0055037 // GO:0070062	ubiquitin ligase complex // nucleus // early endosome // recycling endosome // extracellular vesicular exosome	GO:0003677 // GO:0004842 // GO:0005515 // GO:0008270	DNA binding // ubiquitin-protein transferase activity // protein binding // zinc ion binding	GO:0042787 // GO:0051865	protein ubiquitination involved in ubiquitin-dependent protein catabolic process // protein autoubiquitination	-
NM_000516	147.782	157.417	6042.84	6258.99	NM_000516	GNAS	chr20	57466426	19825	1907	+	Protein Transcript	IGV	2778	GNAS complex locus	GO:0001726 // GO:0005576 // GO:0005634 // GO:0005737 // GO:0005829 // GO:0005829 // GO:0005834 // GO:0005834 // GO:0005834 // GO:0005886 // GO:0005886 // GO:0016020 // GO:0016020 // GO:0030133 // GO:0030425 // GO:0031224 // GO:0032588 // GO:0048471 // GO:0070062	ruffle // extracellular region // nucleus // cytoplasm // cytosol // cytosol // heterotrimeric G-protein complex // heterotrimeric G-protein complex // heterotrimeric G-protein complex // plasma membrane // plasma membrane // membrane // membrane // transport vesicle // dendrite // intrinsic component of membrane // trans-Golgi network membrane // perinuclear region of cytoplasm // extracellular …	GO:0003674 // GO:0003924 // GO:0003924 // GO:0004016 // GO:0004871 // GO:0004871 // GO:0005159 // GO:0005515 // GO:0005525 // GO:0031683 // GO:0031683 // GO:0031698 // GO:0031748 // GO:0031852 // GO:0035255 // GO:0046872 // GO:0051430	molecular_function // GTPase activity // GTPase activity // adenylate cyclase activity // signal transducer activity // signal transducer activity // insulin-like growth factor receptor binding // protein binding // GTP binding // G-protein beta/gamma-subunit complex binding // G-protein beta/gamma-subunit complex binding // beta-2 adrenergic receptor binding // D1 dopamine receptor binding // mu…	GO:0001894 // GO:0001958 // GO:0003091 // GO:0006112 // GO:0006112 // GO:0006171 // GO:0006306 // GO:0006833 // GO:0007189 // GO:0007189 // GO:0007190 // GO:0007191 // GO:0007191 // GO:0007565 // GO:0007596 // GO:0007606 // GO:0007608 // GO:0009306 // GO:0030819 // GO:0035116 // GO:0035264 // GO:0040015 // GO:0040032 // GO:0042493 // GO:0043950 // GO:0044281 // GO:0045669 // GO:0045672 // GO:0046…	tissue homeostasis // endochondral ossification // renal water homeostasis // energy reserve metabolic process // energy reserve metabolic process // cAMP biosynthetic process // DNA methylation // water transport // adenylate cyclase-activating G-protein coupled receptor signaling pathway // adenylate cyclase-activating G-protein coupled receptor signaling pathway // activation of adenylate cycl…	Rap1 signaling pathway // Calcium signaling pathway // cAMP signaling pathway // Adrenergic signaling in cardiomyocytes // Vascular smooth muscle contraction // Gap junction // Platelet activation // Circadian entrainment // Glutamatergic synapse // Serotonergic synapse // Dopaminergic synapse // Long-term depression // Taste transduction // Inflammatory mediator regulation of TRP channels // Ins…
NM_001242758	146.592	156.943	5063.78	5271.58	NM_001242758	HLA-A	chr6	29910247	3415	1611	+	Protein Transcript	IGV	3105	major histocompatibility complex, class I, A	GO:0000139 // GO:0005783 // GO:0005783 // GO:0005794 // GO:0005794 // GO:0005797 // GO:0005886 // GO:0005887 // GO:0009986 // GO:0009986 // GO:0012507 // GO:0016020 // GO:0030670 // GO:0031901 // GO:0042612 // GO:0042612 // GO:0070062 // GO:0070971 // GO:0071556	Golgi membrane // endoplasmic reticulum // endoplasmic reticulum // Golgi apparatus // Golgi apparatus // Golgi medial cisterna // plasma membrane // integral component of plasma membrane // cell surface // cell surface // ER to Golgi transport vesicle membrane // membrane // phagocytic vesicle membrane // early endosome membrane // MHC class I protein complex // MHC class I protein complex // ex…	GO:0005102 // GO:0005102 // GO:0005515 // GO:0030881 // GO:0030881 // GO:0042605 // GO:0042605 // GO:0042605 // GO:0042608 // GO:0044822 // GO:0046977	receptor binding // receptor binding // protein binding // beta-2-microglobulin binding // beta-2-microglobulin binding // peptide antigen binding // peptide antigen binding // peptide antigen binding // T cell receptor binding // poly(A) RNA binding // TAP binding	GO:0001916 // GO:0001916 // GO:0002474 // GO:0002479 // GO:0002480 // GO:0002486 // GO:0006955 // GO:0006955 // GO:0016032 // GO:0016032 // GO:0016045 // GO:0019221 // GO:0032729 // GO:0042270 // GO:0042590 // GO:0050690 // GO:0050776 // GO:0060333 // GO:0060337 // GO:2000568	positive regulation of T cell mediated cytotoxicity // positive regulation of T cell mediated cytotoxicity // antigen processing and presentation of peptide antigen via MHC class I // antigen processing and presentation of exogenous peptide antigen via MHC class I, TAP-dependent // antigen processing and presentation of exogenous peptide antigen via MHC class I, TAP-independent // antigen process…	Endocytosis // Phagosome // Cell adhesion molecules (CAMs) // Antigen processing and presentation // Natural killer cell mediated cytotoxicity // Type I diabetes mellitus // HTLV-I infection // Herpes simplex infection // Epstein-Barr virus infection // Viral carcinogenesis // Autoimmune thyroid disease // Allograft rejection // Graft-versus-host disease // Viral myocarditis
NM_002116	146.592	156.943	5063.78	5271.58	NM_002116	HLA-A	chr6	29910247	3415	1611	+	Protein Transcript	IGV	3105	major histocompatibility complex, class I, A	GO:0000139 // GO:0005783 // GO:0005783 // GO:0005794 // GO:0005794 // GO:0005797 // GO:0005886 // GO:0005887 // GO:0009986 // GO:0009986 // GO:0012507 // GO:0016020 // GO:0030670 // GO:0031901 // GO:0042612 // GO:0042612 // GO:0070062 // GO:0070971 // GO:0071556	Golgi membrane // endoplasmic reticulum // endoplasmic reticulum // Golgi apparatus // Golgi apparatus // Golgi medial cisterna // plasma membrane // integral component of plasma membrane // cell surface // cell surface // ER to Golgi transport vesicle membrane // membrane // phagocytic vesicle membrane // early endosome membrane // MHC class I protein complex // MHC class I protein complex // ex…	GO:0005102 // GO:0005102 // GO:0005515 // GO:0030881 // GO:0030881 // GO:0042605 // GO:0042605 // GO:0042605 // GO:0042608 // GO:0044822 // GO:0046977	receptor binding // receptor binding // protein binding // beta-2-microglobulin binding // beta-2-microglobulin binding // peptide antigen binding // peptide antigen binding // peptide antigen binding // T cell receptor binding // poly(A) RNA binding // TAP binding	GO:0001916 // GO:0001916 // GO:0002474 // GO:0002479 // GO:0002480 // GO:0002486 // GO:0006955 // GO:0006955 // GO:0016032 // GO:0016032 // GO:0016045 // GO:0019221 // GO:0032729 // GO:0042270 // GO:0042590 // GO:0050690 // GO:0050776 // GO:0060333 // GO:0060337 // GO:2000568	positive regulation of T cell mediated cytotoxicity // positive regulation of T cell mediated cytotoxicity // antigen processing and presentation of peptide antigen via MHC class I // antigen processing and presentation of exogenous peptide antigen via MHC class I, TAP-dependent // antigen processing and presentation of exogenous peptide antigen via MHC class I, TAP-independent // antigen process…	Endocytosis // Phagosome // Cell adhesion molecules (CAMs) // Antigen processing and presentation // Natural killer cell mediated cytotoxicity // Type I diabetes mellitus // HTLV-I infection // Herpes simplex infection // Epstein-Barr virus infection // Viral carcinogenesis // Autoimmune thyroid disease // Allograft rejection // Graft-versus-host disease // Viral myocarditis
NM_019554	170.132	155.981	2057.47	1834.23	NM_019554	S100A4	chr1	153516095	2188	564	-	Protein Transcript	IGV	6275	S100 calcium binding protein A4	GO:0005615 // GO:0005634 // GO:0043005 // GO:0048471 // GO:0070062	extracellular space // nucleus // neuron projection // perinuclear region of cytoplasm // extracellular vesicular exosome	GO:0003779 // GO:0005509 // GO:0005515 // GO:0042802 // GO:0044822 // GO:0048306 // GO:0050786	actin binding // calcium ion binding // protein binding // identical protein binding // poly(A) RNA binding // calcium-dependent protein binding // RAGE receptor binding	GO:0001837 // GO:0043123	epithelial to mesenchymal transition // positive regulation of I-kappaB kinase/NF-kappaB signaling	-
NM_004462	162.769	155.794	7594.48	7068.24	NM_004462	FDFT1	chr8	11660120	36699	2176	+	Protein Transcript	IGV	2222	farnesyl-diphosphate farnesyltransferase 1	GO:0005783 // GO:0005789 // GO:0016021	endoplasmic reticulum // endoplasmic reticulum membrane // integral component of membrane	GO:0004310 // GO:0016491 // GO:0051996	farnesyl-diphosphate farnesyltransferase activity // oxidoreductase activity // squalene synthase activity	GO:0006694 // GO:0006695 // GO:0008299 // GO:0044255 // GO:0044281 // GO:0045338 // GO:0055114	steroid biosynthetic process // cholesterol biosynthetic process // isoprenoid biosynthetic process // cellular lipid metabolic process // small molecule metabolic process // farnesyl diphosphate metabolic process // oxidation-reduction process	Steroid biosynthesis // Metabolic pathways
NM_021227	176.493	155.757	4079.56	3500.81	NM_021227	OSTC	chr4	109571741	17238	1078	+	Protein Transcript	IGV	58505	oligosaccharyltransferase complex subunit (non-catalytic)	GO:0008250 // GO:0016021	oligosaccharyltransferase complex // integral component of membrane	GO:0004579	dolichyl-diphosphooligosaccharide-protein glycotransferase activity	GO:0018279	protein N-linked glycosylation via asparagine	-
NM_001303049	139.775	155.392	2886.17	3120.01	NM_001303049	MYL12A	chr18	3252211	4025	963	+	Protein Transcript	IGV	10627	myosin, light chain 12A, regulatory, non-sarcomeric	GO:0001725 // GO:0005829 // GO:0016460 // GO:0030018 // GO:0070062	stress fiber // cytosol // myosin II complex // Z disc // extracellular vesicular exosome	GO:0005509 // GO:0005515 // GO:0035254	calcium ion binding // protein binding // glutamate receptor binding	GO:0007411 // GO:0008360 // GO:0048013 // GO:0070527 // GO:0072661	axon guidance // regulation of cell shape // ephrin receptor signaling pathway // platelet aggregation // protein targeting to plasma membrane	Focal adhesion // Tight junction // Platelet activation // Leukocyte transendothelial migration // Regulation of actin cytoskeleton
NM_001540	133.958	154.928	2576.5	2897.5	NM_001540	HSPB1	chr7	75931875	1740	897	+	Protein Transcript	IGV	3315	heat shock 27kDa protein 1	GO:0000502 // GO:0005615 // GO:0005634 // GO:0005737 // GO:0005737 // GO:0005819 // GO:0005829 // GO:0005856 // GO:0005886 // GO:0005925 // GO:0030018 // GO:0070062	proteasome complex // extracellular space // nucleus // cytoplasm // cytoplasm // spindle // cytosol // cytoskeleton // plasma membrane // focal adhesion // Z disc // extracellular vesicular exosome	GO:0005080 // GO:0005515 // GO:0008426 // GO:0019901 // GO:0042802 // GO:0043130 // GO:0044822	protein kinase C binding // protein binding // protein kinase C inhibitor activity // protein kinase binding // identical protein binding // ubiquitin binding // poly(A) RNA binding	GO:0001895 // GO:0006446 // GO:0006469 // GO:0006928 // GO:0006986 // GO:0009615 // GO:0010467 // GO:0032731 // GO:0035556 // GO:0035924 // GO:0038033 // GO:0042535 // GO:0043066 // GO:0043122 // GO:0043536 // GO:0045766 // GO:0048010 // GO:0070527 // GO:0071901 // GO:1902176 // GO:2001028	retina homeostasis // regulation of translational initiation // negative regulation of protein kinase activity // movement of cell or subcellular component // response to unfolded protein // response to virus // gene expression // positive regulation of interleukin-1 beta production // intracellular signal transduction // cellular response to vascular endothelial growth factor stimulus // positiv…	MAPK signaling pathway // VEGF signaling pathway // Amoebiasis // Epstein-Barr virus infection
NM_006373	150.083	154.911	8875.5	8908	NM_006373	VAT1	chr17	41166622	7838	2758	-	Protein Transcript	IGV	10493	vesicle amine transport 1	GO:0005741 // GO:0016021 // GO:0070062	mitochondrial outer membrane // integral component of membrane // extracellular vesicular exosome	GO:0008270 // GO:0016491	zinc ion binding // oxidoreductase activity	GO:0010637 // GO:0055114	negative regulation of mitochondrial fusion // oxidation-reduction process	-
NM_004373	150.185	154.829	1842	1846.5	NM_004373	COX6A1	chr12	120875893	2653	572	+	Protein Transcript	IGV	1337	cytochrome c oxidase subunit VIa polypeptide 1	GO:0005743 // GO:0005751	mitochondrial inner membrane // mitochondrial respiratory chain complex IV	GO:0004129	cytochrome-c oxidase activity	GO:0006091 // GO:0022904 // GO:0044237 // GO:0044281 // GO:0055085 // GO:1902600	generation of precursor metabolites and energy // respiratory electron transport chain // cellular metabolic process // small molecule metabolic process // transmembrane transport // hydrogen ion transmembrane transport	Oxidative phosphorylation // Metabolic pathways // Cardiac muscle contraction // Non-alcoholic fatty liver disease (NAFLD) // Alzheimer's disease // Parkinson's disease // Huntington's disease
NM_005176	148.777	154.495	2820.04	2847.53	NM_005176	ATP5G2	chr12	54058944	11166	884	-	Protein Transcript	IGV	517	ATP synthase, H+ transporting, mitochondrial Fo complex, subunit C2 (subunit 9)	GO:0005741 // GO:0005753 // GO:0016021 // GO:0045263	mitochondrial outer membrane // mitochondrial proton-transporting ATP synthase complex // integral component of membrane // proton-transporting ATP synthase complex, coupling factor F(o)	GO:0005215 // GO:0008289 // GO:0015078	transporter activity // lipid binding // hydrogen ion transmembrane transporter activity	GO:0015991 // GO:0022904 // GO:0042776 // GO:0044237 // GO:0044281 // GO:0045471	ATP hydrolysis coupled proton transport // respiratory electron transport chain // mitochondrial ATP synthesis coupled proton transport // cellular metabolic process // small molecule metabolic process // response to ethanol	Oxidative phosphorylation // Metabolic pathways // Alzheimer's disease // Parkinson's disease // Huntington's disease
NM_004607	142.175	154.148	2069.95	2182.27	NM_004607	TBCA	chr5	76986995	85191	679	-	Protein Transcript	IGV	6902	tubulin folding cofactor A	GO:0005730 // GO:0005737 // GO:0005874 // GO:0015630 // GO:0070062	nucleolus // cytoplasm // microtubule // microtubule cytoskeleton // extracellular vesicular exosome	GO:0044822 // GO:0051082 // GO:0051087	poly(A) RNA binding // unfolded protein binding // chaperone binding	GO:0006457 // GO:0007021 // GO:0007023 // GO:0044267 // GO:0051084	protein folding // tubulin complex assembly // post-chaperonin tubulin folding pathway // cellular protein metabolic process // 'de novo' posttranslational protein folding	-
NM_001303624	166.68	154.081	8141.5	7318.21	NM_001303624	RPL10	chrX	153626713	3968	2278	+	Protein Transcript	IGV	6134	ribosomal protein L10	GO:0005783 // GO:0005829 // GO:0016020 // GO:0022625	endoplasmic reticulum // cytosol // membrane // cytosolic large ribosomal subunit	GO:0003735 // GO:0003735 // GO:0005515 // GO:0044822	structural constituent of ribosome // structural constituent of ribosome // protein binding // poly(A) RNA binding	GO:0000184 // GO:0006412 // GO:0006412 // GO:0006412 // GO:0006413 // GO:0006414 // GO:0006415 // GO:0006614 // GO:0010467 // GO:0016032 // GO:0019058 // GO:0019083 // GO:0044267	nuclear-transcribed mRNA catabolic process, nonsense-mediated decay // translation // translation // translation // translational initiation // translational elongation // translational termination // SRP-dependent cotranslational protein targeting to membrane // gene expression // viral process // viral life cycle // viral transcription // cellular protein metabolic process	Ribosome
NM_002087	161.229	154.013	8110.33	7533.33	NM_002087	GRN	chr17	42422454	8021	2346	+	Protein Transcript	IGV	2896	granulin	GO:0005615 // GO:0005739 // GO:0043231 // GO:0070062	extracellular space // mitochondrion // intracellular membrane-bounded organelle // extracellular vesicular exosome	GO:0005125 // GO:0005515 // GO:0008083 // GO:0044822	cytokine activity // protein binding // growth factor activity // poly(A) RNA binding	GO:0001835 // GO:0007165 // GO:0007566 // GO:0050679	blastocyst hatching // signal transduction // embryo implantation // positive regulation of epithelial cell proliferation	-
NM_006265	141.118	153.229	11347	11980.5	NM_006265	RAD21	chr8	117858173	28933	3750	-	Protein Transcript	IGV	5885	RAD21 homolog (S. pombe)	GO:0000775 // GO:0000785 // GO:0005654 // GO:0005654 // GO:0005694 // GO:0005829 // GO:0008278 // GO:0016020 // GO:0034991	chromosome, centromeric region // chromatin // nucleoplasm // nucleoplasm // chromosome // cytosol // cohesin complex // membrane // nuclear meiotic cohesin complex	GO:0005515	protein binding	GO:0000278 // GO:0006302 // GO:0006310 // GO:0006357 // GO:0006915 // GO:0007059 // GO:0007067 // GO:0007131 // GO:0051301 // GO:0071168	mitotic cell cycle // double-strand break repair // DNA recombination // regulation of transcription from RNA polymerase II promoter // apoptotic process // chromosome segregation // mitotic nuclear division // reciprocal meiotic recombination // cell division // protein localization to chromatin	Cell cycle
NM_004637	156.443	152.936	7487.17	7117.17	NM_004637	RAB7A	chr3	128444979	88663	2232	+	Protein Transcript	IGV	7879	RAB7A, member RAS oncogene family	GO:0005764 // GO:0005764 // GO:0005765 // GO:0005770 // GO:0005770 // GO:0005774 // GO:0005794 // GO:0030670 // GO:0030904 // GO:0034045 // GO:0042470 // GO:0043231 // GO:0045335 // GO:0070062 // GO:0097208	lysosome // lysosome // lysosomal membrane // late endosome // late endosome // vacuolar membrane // Golgi apparatus // phagocytic vesicle membrane // retromer complex // pre-autophagosomal structure membrane // melanosome // intracellular membrane-bounded organelle // phagocytic vesicle // extracellular vesicular exosome // alveolar lamellar body	GO:0003924 // GO:0005515 // GO:0005525 // GO:0019003 // GO:0048365	GTPase activity // protein binding // GTP binding // GDP binding // Rac GTPase binding	GO:0006622 // GO:0006897 // GO:0007174 // GO:0008333 // GO:0015031 // GO:0019886 // GO:0022615 // GO:0032482 // GO:0042147 // GO:0045022 // GO:0045453 // GO:0090382 // GO:0090383 // GO:0090385 // GO:1903543 // GO:2000785	protein targeting to lysosome // endocytosis // epidermal growth factor catabolic process // endosome to lysosome transport // protein transport // antigen processing and presentation of exogenous peptide antigen via MHC class II // protein to membrane docking // Rab protein signal transduction // retrograde transport, endosome to Golgi // early endosome to late endosome transport // bone resorpt…	Endocytosis // Phagosome // Salmonella infection // Amoebiasis // Tuberculosis
NM_032023	146.4	152.875	7832.14	7952.63	NM_032023	RASSF4	chr10	45455219	34954	2495	+	Protein Transcript	IGV	83937	Ras association (RalGDS/AF-6) domain family member 4	-	-	GO:0005515	protein binding	GO:0007049 // GO:0007165	cell cycle // signal transduction	-
NM_080388	165.654	152.733	3793.5	3401	NM_080388	S100A16	chr1	153579367	6148	1068	-	Protein Transcript	IGV	140576	S100 calcium binding protein A16	GO:0005730 // GO:0005737 // GO:0005829 // GO:0005886 // GO:0070062	nucleolus // cytoplasm // cytosol // plasma membrane // extracellular vesicular exosome	GO:0005509 // GO:0042803 // GO:0044822	calcium ion binding // protein homodimerization activity // poly(A) RNA binding	GO:0051592	response to calcium ion	-
NM_001302633	146.81	152.454	3956.93	3995.56	NM_001302633	CAPNS1	chr19	36632322	8934	1257	+	Protein Transcript	IGV	826	calpain, small subunit 1	GO:0005737 // GO:0005829 // GO:0005886 // GO:0016020 // GO:0070062	cytoplasm // cytosol // plasma membrane // membrane // extracellular vesicular exosome	GO:0004198 // GO:0005509 // GO:0005515	calcium-dependent cysteine-type endopeptidase activity // calcium ion binding // protein binding	GO:0006508 // GO:0008284 // GO:0022617 // GO:0030198	proteolysis // positive regulation of cell proliferation // extracellular matrix disassembly // extracellular matrix organization	-
NM_001085049	135.369	152.273	11648.1	12740.7	NM_001085049	MRAS	chr3	138067508	56870	4013	+	Protein Transcript	IGV	22808	muscle RAS oncogene homolog	GO:0005886 // GO:0070062	plasma membrane // extracellular vesicular exosome	GO:0003924 // GO:0005525 // GO:0030742	GTPase activity // GTP binding // GTP-dependent protein binding	GO:0007265 // GO:0007275 // GO:0007517 // GO:0008152 // GO:0030036	Ras protein signal transduction // multicellular organismal development // muscle organ development // metabolic process // actin cytoskeleton organization	MAPK signaling pathway // Ras signaling pathway // Rap1 signaling pathway // Tight junction // Regulation of actin cytoskeleton // HTLV-I infection // Proteoglycans in cancer
NM_138689	156.3	151.467	3307.83	3117	NM_138689	PPP1R14B	chr11	64011951	2463	987	-	Protein Transcript	IGV	26472	protein phosphatase 1, regulatory (inhibitor) subunit 14B	GO:0005737	cytoplasm	GO:0004864	protein phosphatase inhibitor activity	GO:0042325 // GO:0043086 // GO:0045087	regulation of phosphorylation // negative regulation of catalytic activity // innate immune response	-
NM_001018057	194.125	151.359	10730.8	8135.68	NM_001018057	DKK3	chr11	11984543	45644	2578	-	Protein Transcript	IGV	27122	dickkopf WNT signaling pathway inhibitor 3	GO:0005615	extracellular space	-	-	GO:0009653 // GO:0016055 // GO:0030325 // GO:0032348 // GO:0045892 // GO:0090090 // GO:2000065	anatomical structure morphogenesis // Wnt signaling pathway // adrenal gland development // negative regulation of aldosterone biosynthetic process // negative regulation of transcription, DNA-templated // negative regulation of canonical Wnt signaling pathway // negative regulation of cortisol biosynthetic process	-
NM_004078	151.423	151.16	6350.81	6164.63	NM_004078	CSRP1	chr1	201452658	23730	1956	-	Protein Transcript	IGV	1465	cysteine and glycine-rich protein 1	GO:0005634 // GO:0005925 // GO:0070062	nucleus // focal adhesion // extracellular vesicular exosome	GO:0008270 // GO:0044822	zinc ion binding // poly(A) RNA binding	GO:0070527	platelet aggregation	-
NM_001286620	146.719	151.113	5989.9	5998.88	NM_001286620	MAP3K7CL	chr21	30502806	45405	1904	+	Protein Transcript	IGV	56911	MAP3K7 C-terminal like	GO:0005634 // GO:0005829	nucleus // cytosol	GO:0005515	protein binding	-	-	-
NM_001658	173.767	151.072	7034.56	5946.85	NM_001658	ARF1	chr1	228270361	16553	1888	+	Protein Transcript	IGV	375	ADP-ribosylation factor 1	GO:0000139 // GO:0005829 // GO:0005886 // GO:0005925 // GO:0014069 // GO:0030017 // GO:0043005 // GO:0045211 // GO:0048471 // GO:0070062	Golgi membrane // cytosol // plasma membrane // focal adhesion // postsynaptic density // sarcomere // neuron projection // postsynaptic membrane // perinuclear region of cytoplasm // extracellular vesicular exosome	GO:0003924 // GO:0005057 // GO:0005515 // GO:0005525 // GO:0044822	GTPase activity // receptor signaling protein activity // protein binding // GTP binding // poly(A) RNA binding	GO:0002090 // GO:0006644 // GO:0006661 // GO:0006878 // GO:0006890 // GO:0006892 // GO:0007264 // GO:0015031 // GO:0016032 // GO:0019886 // GO:0034315 // GO:0044281 // GO:0048205 // GO:0050690 // GO:0060292 // GO:0061024 // GO:0097061	regulation of receptor internalization // phospholipid metabolic process // phosphatidylinositol biosynthetic process // cellular copper ion homeostasis // retrograde vesicle-mediated transport, Golgi to ER // post-Golgi vesicle-mediated transport // small GTPase mediated signal transduction // protein transport // viral process // antigen processing and presentation of exogenous peptide antigen …	Endocytosis // Vibrio cholerae infection // Legionellosis
NM_003142	139.835	150.424	5115.19	5350.54	NM_003142	SSB	chr2	170655322	13250	1706	+	Protein Transcript	IGV	6741	Sjogren syndrome antigen B (autoantigen La)	GO:0005634 // GO:0030529	nucleus // ribonucleoprotein complex	GO:0000049 // GO:0000166 // GO:0003729 // GO:0005515 // GO:0044822	tRNA binding // nucleotide binding // mRNA binding // protein binding // poly(A) RNA binding	GO:0006396 // GO:0006400 // GO:0008334	RNA processing // tRNA modification // histone mRNA metabolic process	Systemic lupus erythematosus
NM_001025205	165.526	150.136	6864.2	6054	NM_001025205	AP2M1	chr3	183892634	9246	1934	+	Protein Transcript	IGV	1173	adaptor-related protein complex 2, mu 1 subunit	GO:0005739 // GO:0005765 // GO:0005829 // GO:0005886 // GO:0030122 // GO:0030666 // GO:0030669 // GO:0070062	mitochondrion // lysosomal membrane // cytosol // plasma membrane // AP-2 adaptor complex // endocytic vesicle membrane // clathrin-coated endocytic vesicle membrane // extracellular vesicular exosome	GO:0005048 // GO:0005215 // GO:0005515 // GO:0008289 // GO:0035615 // GO:0050750	signal sequence binding // transporter activity // protein binding // lipid binding // clathrin adaptor activity // low-density lipoprotein particle receptor binding	GO:0006886 // GO:0007173 // GO:0007268 // GO:0007411 // GO:0016032 // GO:0019886 // GO:0042059 // GO:0048011 // GO:0048013 // GO:0050690 // GO:0061024 // GO:0072583 // GO:1903077	intracellular protein transport // epidermal growth factor receptor signaling pathway // synaptic transmission // axon guidance // viral process // antigen processing and presentation of exogenous peptide antigen via MHC class II // negative regulation of epidermal growth factor receptor signaling pathway // neurotrophin TRK receptor signaling pathway // ephrin receptor signaling pathway // regul…	Endocytosis // Synaptic vesicle cycle // Endocrine and other factor-regulated calcium reabsorption // Huntington's disease
NM_032208	158.091	150.095	19976.1	18441.9	NM_032208	ANTXR1	chr2	69240276	236184	5893	+	Protein Transcript	IGV	84168	anthrax toxin receptor 1	GO:0005886 // GO:0009986 // GO:0010008 // GO:0016021 // GO:0031258 // GO:0031527 // GO:0070062	plasma membrane // cell surface // endosome membrane // integral component of membrane // lamellipodium membrane // filopodium membrane // extracellular vesicular exosome	GO:0004888 // GO:0005515 // GO:0005518 // GO:0046872 // GO:0051015	transmembrane signaling receptor activity // protein binding // collagen binding // metal ion binding // actin filament binding	GO:0007165 // GO:0009405 // GO:0022414 // GO:0031532 // GO:0034446	signal transduction // pathogenesis // reproductive process // actin cytoskeleton reorganization // substrate adhesion-dependent cell spreading	-
NM_003373	150.928	149.879	17093.6	16506	NM_003373	VCL	chr10	75757872	122043	5282	+	Protein Transcript	IGV	7414	vinculin	GO:0005576 // GO:0005829 // GO:0005856 // GO:0005886 // GO:0005886 // GO:0005911 // GO:0005912 // GO:0005913 // GO:0005916 // GO:0005925 // GO:0005925 // GO:0015629 // GO:0030055 // GO:0031982 // GO:0043034 // GO:0043034 // GO:0043234 // GO:0070062	extracellular region // cytosol // cytoskeleton // plasma membrane // plasma membrane // cell-cell junction // adherens junction // cell-cell adherens junction // fascia adherens // focal adhesion // focal adhesion // actin cytoskeleton // cell-substrate junction // vesicle // costamere // costamere // protein complex // extracellular vesicular exosome	GO:0002162 // GO:0003779 // GO:0003779 // GO:0005198 // GO:0005515 // GO:0008013 // GO:0045294 // GO:0045296	dystroglycan binding // actin binding // actin binding // structural molecule activity // protein binding // beta-catenin binding // alpha-catenin binding // cadherin binding	GO:0002009 // GO:0002576 // GO:0006928 // GO:0006936 // GO:0007155 // GO:0007160 // GO:0007596 // GO:0030032 // GO:0030168 // GO:0030336 // GO:0034333 // GO:0034394 // GO:0043297 // GO:0048675 // GO:0070527 // GO:0090136	morphogenesis of an epithelium // platelet degranulation // movement of cell or subcellular component // muscle contraction // cell adhesion // cell-matrix adhesion // blood coagulation // lamellipodium assembly // platelet activation // negative regulation of cell migration // adherens junction assembly // protein localization to cell surface // apical junction assembly // axon extension // plat…	Focal adhesion // Adherens junction // Leukocyte transendothelial migration // Regulation of actin cytoskeleton // Bacterial invasion of epithelial cells // Shigellosis // Amoebiasis
NR_027166	137.702	148.862	2796.13	2939.25	NR_027166	LRRC75A-AS1	chr17	16342301	3040	947	+	Non-Coding Transcript	IGV	125144	LRRC75A antisense RNA 1	GO:0005739	mitochondrion	-	-	-	-	-
NM_002624	136.451	148.58	2010.03	2128.23	NM_002624	PFDN5	chr12	53689235	4000	687	+	Protein Transcript	IGV	5204	prefoldin subunit 5	GO:0005634 // GO:0005737 // GO:0016272	nucleus // cytoplasm // prefoldin complex	GO:0003714 // GO:0005515 // GO:0051082	transcription corepressor activity // protein binding // unfolded protein binding	GO:0006355 // GO:0006457 // GO:0044267 // GO:0045892 // GO:0051084 // GO:0060041 // GO:0090090	regulation of transcription, DNA-templated // protein folding // cellular protein metabolic process // negative regulation of transcription, DNA-templated // 'de novo' posttranslational protein folding // retina development in camera-type eye // negative regulation of canonical Wnt signaling pathway	-
NM_002796	153.474	148.19	3044	2858	NM_002796	PSMB4	chr1	151372041	2372	925	+	Protein Transcript	IGV	5692	proteasome (prosome, macropain) subunit, beta type, 4	GO:0000502 // GO:0005634 // GO:0005634 // GO:0005654 // GO:0005829 // GO:0005839 // GO:0070062	proteasome complex // nucleus // nucleus // nucleoplasm // cytosol // proteasome core complex // extracellular vesicular exosome	GO:0001530 // GO:0004298	lipopolysaccharide binding // threonine-type endopeptidase activity	GO:0000082 // GO:0000209 // GO:0000278 // GO:0002474 // GO:0002479 // GO:0002862 // GO:0006521 // GO:0006915 // GO:0006977 // GO:0010467 // GO:0016032 // GO:0031145 // GO:0034641 // GO:0042590 // GO:0042981 // GO:0043066 // GO:0044281 // GO:0051436 // GO:0051437 // GO:0051439 // GO:0090090 // GO:0090263	G1/S transition of mitotic cell cycle // protein polyubiquitination // mitotic cell cycle // antigen processing and presentation of peptide antigen via MHC class I // antigen processing and presentation of exogenous peptide antigen via MHC class I, TAP-dependent // negative regulation of inflammatory response to antigenic stimulus // regulation of cellular amino acid metabolic process // apoptoti…	Proteasome
NM_000692	127.25	147.807	8376.5	9461	NM_000692	ALDH1B1	chr9	38392661	6002	3070	+	Protein Transcript	IGV	219	aldehyde dehydrogenase 1 family, member B1	GO:0005654 // GO:0005739 // GO:0005759 // GO:0043231	nucleoplasm // mitochondrion // mitochondrial matrix // intracellular membrane-bounded organelle	GO:0004029	aldehyde dehydrogenase (NAD) activity	GO:0005975 // GO:0006068 // GO:0055114	carbohydrate metabolic process // ethanol catabolic process // oxidation-reduction process	Glycolysis / Gluconeogenesis // Pentose and glucuronate interconversions // Ascorbate and aldarate metabolism // Fatty acid degradation // Valine, leucine and isoleucine degradation // Lysine degradation // Arginine and proline metabolism // Histidine metabolism // Tryptophan metabolism // beta-Alanine metabolism // Glycerolipid metabolism // Pyruvate metabolism // Metabolic pathways
NM_001067	113.887	147.568	14048.7	17700.7	NM_001067	TOP2A	chr17	38544773	29430	5753	-	Protein Transcript	IGV	7153	topoisomerase (DNA) II alpha 170kDa	GO:0000228 // GO:0000793 // GO:0005634 // GO:0005654 // GO:0005654 // GO:0005730 // GO:0005730 // GO:0005814 // GO:0009295 // GO:0009330 // GO:0019035 // GO:0043234	nuclear chromosome // condensed chromosome // nucleus // nucleoplasm // nucleoplasm // nucleolus // nucleolus // centriole // nucleoid // DNA topoisomerase complex (ATP-hydrolyzing) // viral integration complex // protein complex	GO:0000287 // GO:0003677 // GO:0003682 // GO:0003918 // GO:0005080 // GO:0005515 // GO:0005524 // GO:0008022 // GO:0008094 // GO:0008144 // GO:0008301 // GO:0019899 // GO:0042803 // GO:0042826 // GO:0043130 // GO:0044822 // GO:0046982	magnesium ion binding // DNA binding // chromatin binding // DNA topoisomerase type II (ATP-hydrolyzing) activity // protein kinase C binding // protein binding // ATP binding // protein C-terminus binding // DNA-dependent ATPase activity // drug binding // DNA binding, bending // enzyme binding // protein homodimerization activity // histone deacetylase binding // ubiquitin binding // poly(A) RN…	GO:0000278 // GO:0000712 // GO:0000819 // GO:0002244 // GO:0006265 // GO:0006266 // GO:0006268 // GO:0006312 // GO:0006974 // GO:0007059 // GO:0030263 // GO:0040016 // GO:0042752 // GO:0043065 // GO:0044774 // GO:0045070 // GO:0045870 // GO:0045944 // GO:0048511	mitotic cell cycle // resolution of meiotic recombination intermediates // sister chromatid segregation // hematopoietic progenitor cell differentiation // DNA topological change // DNA ligation // DNA unwinding involved in DNA replication // mitotic recombination // cellular response to DNA damage stimulus // chromosome segregation // apoptotic chromosome condensation // embryonic cleavage // re…	-
NM_001791	141.27	147.433	6567.15	6664.32	NM_001791	CDC42	chr1	22379120	40317	2168	+	Protein Transcript	IGV	998	cell division cycle 42	GO:0000139 // GO:0005737 // GO:0005815 // GO:0005829 // GO:0005886 // GO:0005886 // GO:0005911 // GO:0005925 // GO:0016020 // GO:0030141 // GO:0030175 // GO:0030496 // GO:0031256 // GO:0036464 // GO:0043005 // GO:0043025 // GO:0045177 // GO:0051233 // GO:0070062 // GO:0072686	Golgi membrane // cytoplasm // microtubule organizing center // cytosol // plasma membrane // plasma membrane // cell-cell junction // focal adhesion // membrane // secretory granule // filopodium // midbody // leading edge membrane // cytoplasmic ribonucleoprotein granule // neuron projection // neuronal cell body // apical part of cell // spindle midzone // extracellular vesicular exosome // mi…	GO:0003924 // GO:0005515 // GO:0005525 // GO:0019901 // GO:0019901 // GO:0030742 // GO:0031435 // GO:0031996 // GO:0034191 // GO:0042802	GTPase activity // protein binding // GTP binding // protein kinase binding // protein kinase binding // GTP-dependent protein binding // mitogen-activated protein kinase kinase kinase binding // thioesterase binding // apolipoprotein A-I receptor binding // identical protein binding	GO:0002040 // GO:0003161 // GO:0003334 // GO:0007030 // GO:0007088 // GO:0007097 // GO:0007163 // GO:0007173 // GO:0007264 // GO:0007411 // GO:0007596 // GO:0008152 // GO:0010628 // GO:0010629 // GO:0021762 // GO:0030036 // GO:0030225 // GO:0031069 // GO:0031274 // GO:0031295 // GO:0031333 // GO:0031424 // GO:0031647 // GO:0032467 // GO:0033138 // GO:0034332 // GO:0034613 // GO:0035088 // GO:0035…	sprouting angiogenesis // cardiac conduction system development // keratinocyte development // Golgi organization // regulation of mitotic nuclear division // nuclear migration // establishment or maintenance of cell polarity // epidermal growth factor receptor signaling pathway // small GTPase mediated signal transduction // axon guidance // blood coagulation // metabolic process // positive reg…	MAPK signaling pathway // Ras signaling pathway // Rap1 signaling pathway // Chemokine signaling pathway // Endocytosis // Axon guidance // VEGF signaling pathway // Focal adhesion // Adherens junction // Tight junction // T cell receptor signaling pathway // Fc gamma R-mediated phagocytosis // Leukocyte transendothelial migration // Neurotrophin signaling pathway // Regulation of actin cytoskele…
NM_004965	126.419	147.357	3534.75	4006.37	NM_004965	HMGN1	chr21	40714241	6807	1304	-	Protein Transcript	IGV	3150	high mobility group nucleosome binding domain 1	GO:0000785 // GO:0005634 // GO:0005737	chromatin // nucleus // cytoplasm	GO:0003677 // GO:0031492	DNA binding // nucleosomal DNA binding	GO:0000720 // GO:0006283 // GO:0006325 // GO:0006357 // GO:0010224 // GO:0010225 // GO:0032786 // GO:0040034 // GO:0048597 // GO:0050678	pyrimidine dimer repair by nucleotide-excision repair // transcription-coupled nucleotide-excision repair // chromatin organization // regulation of transcription from RNA polymerase II promoter // response to UV-B // response to UV-C // positive regulation of DNA-templated transcription, elongation // regulation of development, heterochronic // post-embryonic camera-type eye morphogenesis // reg…	Herpes simplex infection
NM_018976	165.89	147.146	17372.5	14984	NM_018976	SLC38A2	chr12	46751971	14675	4884	-	Protein Transcript	IGV	54407	solute carrier family 38, member 2	GO:0005886 // GO:0005887	plasma membrane // integral component of plasma membrane	GO:0015171 // GO:0015293	amino acid transmembrane transporter activity // symporter activity	GO:0003333 // GO:0006811 // GO:0006814 // GO:0006865 // GO:0007268 // GO:0007269 // GO:0014047 // GO:0055085	amino acid transmembrane transport // ion transport // sodium ion transport // amino acid transport // synaptic transmission // neurotransmitter secretion // glutamate secretion // transmembrane transport	Glutamatergic synapse // GABAergic synapse // Protein digestion and absorption
NM_006585	141.798	146.776	6102.19	6141.92	NM_006585	CCT8	chr21	30428643	17476	2007	-	Protein Transcript	IGV	10694	chaperonin containing TCP1, subunit 8 (theta)	GO:0002199 // GO:0005737 // GO:0005813 // GO:0005829 // GO:0005829 // GO:0005832 // GO:0005874 // GO:0016235 // GO:0044297 // GO:0045111 // GO:0070062	zona pellucida receptor complex // cytoplasm // centrosome // cytosol // cytosol // chaperonin-containing T-complex // microtubule // aggresome // cell body // intermediate filament cytoskeleton // extracellular vesicular exosome	GO:0005515 // GO:0005524 // GO:0042623 // GO:0051082	protein binding // ATP binding // ATPase activity, coupled // unfolded protein binding	GO:0006457 // GO:0007339 // GO:0044267 // GO:0046931 // GO:0051084 // GO:1901998	protein folding // binding of sperm to zona pellucida // cellular protein metabolic process // pore complex assembly // 'de novo' posttranslational protein folding // toxin transport	-
NM_003792	137.659	146.727	2051.44	2126.17	NM_003792	EDF1	chr9	139756566	4223	695	-	Protein Transcript	IGV	8721	endothelial differentiation-related factor 1	GO:0005622 // GO:0005634 // GO:0005634 // GO:0005634 // GO:0005669 // GO:0005730 // GO:0005737 // GO:0005737 // GO:0070062	intracellular // nucleus // nucleus // nucleus // transcription factor TFIID complex // nucleolus // cytoplasm // cytoplasm // extracellular vesicular exosome	GO:0003700 // GO:0003713 // GO:0004402 // GO:0005515 // GO:0005516 // GO:0008168 // GO:0043565 // GO:0044822	sequence-specific DNA binding transcription factor activity // transcription coactivator activity // histone acetyltransferase activity // protein binding // calmodulin binding // methyltransferase activity // sequence-specific DNA binding // poly(A) RNA binding	GO:0006351 // GO:0006355 // GO:0007275 // GO:0019216 // GO:0043388 // GO:0045446 // GO:0045893	transcription, DNA-templated // regulation of transcription, DNA-templated // multicellular organismal development // regulation of lipid metabolic process // positive regulation of DNA binding // endothelial cell differentiation // positive regulation of transcription, DNA-templated	-
NM_005662	127.289	146.039	4195	4680	NM_005662	VDAC3	chr8	42249279	14177	1537	+	Protein Transcript	IGV	7419	voltage-dependent anion channel 3	GO:0005634 // GO:0005739 // GO:0005741 // GO:0046930 // GO:0070062	nucleus // mitochondrion // mitochondrial outer membrane // pore complex // extracellular vesicular exosome	GO:0000166 // GO:0008308 // GO:0015288	nucleotide binding // voltage-gated anion channel activity // porin activity	GO:0006820 // GO:0015853 // GO:0044070 // GO:0055085 // GO:1902017	anion transport // adenine transport // regulation of anion transport // transmembrane transport // regulation of cilium assembly	Calcium signaling pathway // cGMP-PKG signaling pathway // Parkinson's disease // Huntington's disease // Hepatitis B // HTLV-I infection // Viral carcinogenesis
NR_046235	138.141	145.418	39563.8	40497.6	NR_046235	RNA45S5	chrUn_gl000220	105424	13357	13357	+	Non-Coding Transcript	IGV	100861532	RNA, 45S pre-ribosomal 5	-	-	-	-	-	-	-
NM_006156	122.749	145.272	1645	1893.06	NM_006156	NEDD8	chr14	24686057	15520	625	-	Protein Transcript	IGV	4738	neural precursor cell expressed, developmentally down-regulated 8	GO:0005634 // GO:0005829 // GO:0070062	nucleus // cytosol // extracellular vesicular exosome	GO:0005515 // GO:0031625	protein binding // ubiquitin protein ligase binding	GO:0006357 // GO:0006464 // GO:0006508 // GO:0006511 // GO:0007179 // GO:0008104 // GO:0009653 // GO:0014070 // GO:0045116	regulation of transcription from RNA polymerase II promoter // cellular protein modification process // proteolysis // ubiquitin-dependent protein catabolic process // transforming growth factor beta receptor signaling pathway // protein localization // anatomical structure morphogenesis // response to organic cyclic compound // protein neddylation	-
NM_033296	149.872	144.669	7012	6581.6	NM_033296	MRFAP1	chr4	6641818	2653	2182	+	Protein Transcript	IGV	93621	Morf4 family associated protein 1	GO:0005634 // GO:0005654 // GO:0048471	nucleus // nucleoplasm // perinuclear region of cytoplasm	GO:0005515	protein binding	-	-	-
[truncated: 50,533 more rows]

## Sheet: Fig.3c
gene expression																				Multiple t test
gene	2-∆∆Ct (GUSB normalize)																			NOTCH2	Significant?	P value	Mean of DMSO(control)	Mean of DAPT	Difference	SE of difference	t ratio	df	Adjusted P Value
	DMSO									DAPT										day0	No	0.877775	2.054	2.076	-0.02233	0.1363	0.1639	4	0.877775
[truncated: 24 more rows]

## Sheet: Fig.4c FI
F4-c Fusion index
[truncated: 28 more rows]

## Sheet: Fig.4c Myog+
Fig4c Myogenin-positive cells
[truncated: 28 more rows]

[truncated: 41 more sheets: Fig.4c cell number, Fig.4d, Fig.5c, Fig.5e, Fig.5f, Fig.5g, Fig.6e-h, Fig.6a-d, Fig.7c FI, Fig.7d, Fig.8b, Fig.8c, Fig.8d, Fig.8e, Fig.8f, Fig.8g, Fig.8h, Fig.8j, Fig.8l, sFig1c …]
